# Supplementary material for: Characterization of the G protein-coupled receptor family SREB across fish evolution
Source: Sci Rep. 2021 Jun 8;11:12066. doi: 10.1038/s41598-021-91590-9 (PMC8187511; doi:10.1038/s41598-021-91590-9)
Supplement: Supplementary file 1 — Supplementary Information 1. [file 41598_2021_91590_MOESM1_ESM.xlsx]

## Sheet: Supplementary Dataset 1
>Eptatretus burgeri sreb-like1
ATGGCGAACGTGAGCGACGGCGCAGGGCAAGGAAGTTCTCATCTTGGCGGCGAGACGTCG
GGCTTGGTCGTGCCTTCGGTGGGCAAACTCGCGTCTCTGGGTCTCATCATCTTCTCGAGC
CTGGCGGGGAACCTACTGCTCGCGTTTCACGTGCTCAAGGAGAAGAGCCTGCACCGGGCT
CCGTACTTTTTCCTGCTCGACCTGTGTCTGGCGGACGCGTTGCGTGCCGCTGTTTGCTTC
CCTTTCGTGTGGGCGGCTGCGAGTCGAGGCTCCGTGTGGCCGTACGAGGCTCTCGGTTGT
AAGATCATCGCCTTCATCGCCGTGCTTTCGGCCTTTCACTCGGTCTTCGTGTTTTTCTGC
ATCAGCATCACGCGCTACATCGCCATCGCGCACCATCGGTTCTACACGAAGCGCGTCACG
CTCTGGACGTGCGTGGCGATCATCTGCACTGCCTGGACCCTCTCTGTGGCCATGGCTTTC
CCGCCAGTGTTTGATGTCGGCACGTACAAGTTCATCCCGGACGAGGACCAGTGCAACTTT
GAGCATCGCTACTTCAAGGTTAATGACTCATTAGGGTTCATGCTCATTCACAACTGGACG
TTCCACGGGCCGGGAGCGACGGGACAGGCCGCAGCGAACTGGATCGCGGGATTCGGGGTT
TTCGTCAAGGGACCATCCCTGCCACGTGGCTACGTGGCCACCTCTGCATGGATGACCTAT
GCACAATCGAGCGTTAACCCCGTCGTTTGCTATTTGACCAACAGGGAGCTGCGGCGCTCG
TTTTGGACGAGTCTGGCACAATGCCGTAAAACTGCTGCCATCGGTCCCTTTGCCCACCGA
ACGGACAATCCAGTCGCGGCTTTCCAGATCAACGCCGGAAACCAGCCATGA
>Eptatretus burgeri sreb-like2
ATGTCGAACGGGAGCCAGCACCTGGTCGGAGGCGCCGCCGCCGCCTTCCTGGGCCT
AAACGCCAGTGGGCCAGGTCCCGCGGCCGCCTCCGTCGCCAAGCTGTCGTCGTTGGGTCT
CATCATCAGTTCGAGCGCGGTTGGCAACCTCCTGGTGGCTTTCATCATCGTCAAGGAGCG
CAGCTTGTGGAAGGTGCCCTACTACTTCCTGTTGGACCTGTGCGTGGCCGACCTGCTCAG
GTCTCTGGTGTGCTTCCCGTTCGTGCTGGCGTCCATCGCCGGGGGCGCATCGTCGGCCTG
GGCGTACGGGCCGAGGCCGTGCAAGTACTTGGCCTTCACGAGCGTCTTGTTCTGCTTCCA
CGCCGCCTTCATGCTCTTCTGCGTGAGCGTGACCCGTTACATCGCCGTGGCGCATCACCG
CTTCTACTCGAAGCGCATGACCTCTTGGACCTGCGCGGCCATCGTGTTCATGGCCTGGAT
CCTTTCCATCGCCATGGCCTTTCCGCCCGTGTTCGACGTGGGAACGTACGCCTTCATCGC
GGAGGAGGACCAGTGCATCTTCGAGCACCGGTACTTCAAGGAGAACGACTCCTTGGGTTT
CATGCTCATGCTCGTGGTCATCGTGTTCGCCACGCAGGTCGTGTACCTCAAGCTCATTCT
GTTTGTCTACGACCACCGCAAGATGAAGCCTGTGCAGCTCGTGCCGGCCATTAGCCAGAA
CTGGACGTTCCATGGACCCGGTGCCACCGGTCAGGCTGCGGCCAATTGGATTGCGGGCTT
CGGCCGTGGCCCCACGCCCCCCACCTTGGTGGGTATCCGGCCCAGTGCGGCCATGAACGC
CGGCGGCGCGCAGAACAAGCGGCTGCTCGTCCTGGACGACTTCAAGACTGAGAAGCGTCT
TGGTAAAATGTTCTACATCATGACGCTGCTCTTTCTGCTCTTATGGGCACCGTACGTGAT
TGCCTGCTACTGGAGGGTTTTTGTCAAGGCATGCAGCATCCCCTCTGCCTACCTGAGTGC
AGCTGTGTGGTTGAGCTTTGCCCAAGCAGGTGTTAACCCTTTCGTGTGCTTCATCTCCAA
CAAAGAACTGCGTCGCTGTCTCTACAGCGCGGCACCGTACTGTCACCGGCGCAGACTTCC
CGTCGAGGCGTATTACGTG
>Petromyzon marinus sreb-like2
CTCGCCGCGGTGAATGGCAGCTTCCAGCAGCTGGGCGGAGGCCCGGCCACGACCACCACG
GCCGCGGCCTCGCTGGCCAAGATCTCCTCGCTGGGCCTCATCGTGGCCGTGGGCGCGGCG
GGCAACCTGCTGGTGGCCTTCGTGATCCTGCGCGAGCGCAGCTTGCGCAAGGTGCCCTAT
TACTTCCTCCTGGACCTGTGCGCCGCCGACCTCCTGCGCTCCCTCGTCTGTTTCCCCTTC
GTGCTGGCCTCCATCTCGTCCCCGTCTGCGTGGGCCTACGGCGCGCGGCCGTGCAAGTAC
CTGGCCTTCACGAGCGTCCTCTTCTGCTTCCACGCCGCCTTCATGCTGTTCTGCGTGAGC
GTCACGCGCTACATCGCCGTGGCCCACCACCGCTTCTACTCGAAGCGCATGACCTCGTGG
ACTTGCGCCGCCATCGTGTGCATGGCCTGGATCCTGTCGGTGGCGATGGCGTTCCCGCCC
GTCTTCGACGTGGGCACGTACGCCTTCATCGCCGAGGAGGGCCAGTGCACCTTCGAGCAC
CGCTACTTCAAGGAGAACGACTCGCTGGGCTTCATGCTCATGCTCGTGGTCATCGTGTTC
GCCACCCAGGTCTACCTCAAGCTCATCCTCTTCGTCTACGACCACCGCAAGATGAAGCCC
GTGCAGCTCGTGCCGGCCATCAGCCAGAACTGGACATTCCACGGCCCCGGAGCCACGGGG
CAGGCGGCGGCCAACTGGATCGCCGGCTTCGGTCGAGGTCCCACGCCGCCCACCCTCGTG
GGAATTCGGCCCTCGGCTGCTAACAAGCGCCTGCTGGTTCTGGACGACTTCAAAACCGAG
AAGCGGCTGGGCAAGATGTTCTACATCATGACCCTGCTGTTCCTGGTGCTGTGGGCCCCC
TATGTGGTTGCTTGCTACTGGCGAGTGTTCGTGCGCGCGTGCAGCGTCCCGCCAGCCTAC
CTGAGCGTGGCCGTGTGGCTCAGTTTCGCCCAGGCCGCCGTCAACCCTTTCGTGTGCTTG
GTGTCTAACAAGGAGCTCAGGCGCTGTCTGTACAGCGCCATCCCTTACTGTCGCAAGCCG
CGCCTGCCACACGAGGCATACTATGTCGTGTGA
>Petromyzon marinus sreb-like1
ATGGCGAACGCCAGCGAGGGAGCAGAGGGGAGCGTGTTTTTTCCAAGAGACCCCGCTCAA
GGGCTCCCGCCAGGAGGGAAGCTGGCCGCCATGGGCCTCATCATCTTCGCGAGCCTCTCC
GGCAACCTGCTGCTGGCATTCCAGGTCTTCAAGGAGAAGGGCCTCCACCGAGCCCCTTAC
TTCTTCCTTCTGGATCTGTGCCTTGCGGACGCGGCACGGGCGACCGTGTGCTTCCCTTTC
GTGTGGGCGGCCGTGGGCCGCGGCTCCGTGTGGCCCTACGAGCCGCTGGGCTGCAAGATC
GTGGCCTTCCTGTCCGTGCTGTCGGCCTTCCACACGGTGTTCGTCCTCTTCCTGGTGAGC
ATCACGCGCTACATCGCCGTGGCGCACCACCGCTTCTACACCAAGCAGGTGACGATGTGG
ACGTGCGTCGCCGTCATCTGCACGGCGTGGACGCTGTCCGTGGCCATGGCCTTCCCGCCC
GTCTTTGACGTGGGCACGTACAAGTTCATCCGCGAGGAGGACCAATGCCACTTCGAGCAC
CGCTACTTCAAGGCGAACGACTCGCTGGGCTTCATGCTCATGTTCGTCGTCGTCATCGTC
GCCACGCACGTCGTCTACTTCAAGCTCGTCTGCTTCGTCTACGAGCACCGCCGCATGCGG
CCCGAGCAGCTCGTGCCGGCCGTGAGCCACAACTGGACGTTCCACGGCCCCGGTGCGACC
GGTCAGGCGGCCGCCAACTGGATCGCCGGCTTCGGCCGCGGCCCGACGCCGCCGACCCTG
GTGGGCATTCGCCAGAACGCGGCGTCCGTGCAGAACAAGCGCCTCCTGGGCTTGGACGAG
CTCAAGGTGGAGAAAAGGATCGGCCGCATGTTCTACATCATCGCCATCGTCTTTCTGCTC
CTCTGGTTCCCGTACATCGTGGCGTGCTTCCTGCGGGTGTTCGTCAAGGGGATAGCCCTG
CCCGGGAGCTACGTGGCGTTCTCGGCGTGGATGACGTACGCGCAGGCGGGCGTGAACCCT
GTCGTGTGCTACGTGACCAACAAGGAGCTGAGGAGGTCGTTTTGGACCAGCCTGACCCAC
TGTCGG
>Petromyzon marinus sreb-like3
ATCATCAACATCAACGTGAGCAGCAGCGGCAGCGGTGGAGGAGGAGGAGGAGCTGGTACG
GCCGCTGGAGGTGGTGTCATCTCGGCAGCGGCATCAGCGGCCGGCCTCTACTTGCCATCG
AGAGAGCCTGCCGGGGGGAAGCTGGCGTCCCTGGGCATCATCATCTTCGCCAGCCTGGCC
GGGAACCTGCTGCTCTCGTTCCACGTGCTGCGCCAGAAGAGCCTCCATCGCGCGCCCTAC
TACTTTCTCCTGGACCTCTGTCTAGCCGACGCGGCCCGCGCTGCCGTTTGCTTCCCCTTC
GTCTGGGCCTCGGCCATGCGCGGCTCCGTGTGGCCCTACGAGCCGCTGGGCTGCAAGGTG
GTGGCCTTCTTCTCCGTGCTCTCGGCCTTCCACGCCGTATTCGTGCTCTTCTGCGTGGCC
ATCACGCGCTACATCGCCATCGCACACCACCGCTTCTACTGCAAGCGCGTCACCCTGTGG
ACTTGCGTCGCCGTGCTGTGCACTGCTTGGACGCTGTCGGTGGCCATGGCCTTCCCGCCC
GTCTTCGACATCGGCACGTACAAGTACATCAGGGACGAGGGCCAGTGCCACTTCGAGCAC
CGACACTTCAGGGCCAACGACTCGCTGGGCTTCATGCTCATGCTCGTGGTCATCATCGTG
GCGACGCACGTCGTGTACGCGAAGCTCGTCTGCTTCGTGCACGAACATCGGCGCATGAGA
CCCGCGCAGGTCGTGCCCGCCGTGAGCCACAACTGGACATTTCACGGGCCCGGTGCCACG
GGCCAAGCGGCCTCCAACTGGATCGCGGGCTTCGGCAGAGGCCCCACGCCGCCGACGCTC
GTCGGCATACGCCAGAACTTTTTCGCGCAGAACAAGAGGCTTCTGGCCGTGGACGATTTC
AAGGCGGAGAAGCGCATCGGCAGGATGTTTTACGCCATCACGCTGGCGTTCCTGGCCCTC
TGGCTCCCCTACCTGGTGGCGTGTTTCTGGAGGGTCTTCGCCCGCGGTCACACCCTGCCG
CACGGCTTCGTCGCCACCGCCGCGTGGCTCACGTACGGCCAGGCGTGCGTCAACCCGCTG
CTGTGCTACGCGAGCAACAGGGAGTTGCGCCGCTCGTTCTGGTCTAACCTGGCTCAGTGC
AGGAAGAGCCCCACCGTGCCACAGGAGGCTTACTGTGTCATC
>Callorhinchus milii sreb-like1
ATGGCGAACGCCAGCGAGCGCGAAGAGGCCAACAGTTCTCTCCAGGATTA
TGCCATCACCGCGTCCGCCGTCAAATTGGCCTCGTTGGGGCTGATCATCT
GCGTGAGCCTCGCGGGCAACCTGCTCCTGTCCTTCCTGACGCTGAGGGAC
CGGAGCCTGCGCCGGGCCCCCTACTACTTCCTCCTGGACCTGTGCCTGGC
CGACATTGTGCGCTCCGTGCTCTGCTTCCCCTTCGTCATGGTGTCCATCA
GCCGCGGCTCGTCGTGGACCTATAGCCTGGTCAGCTGCAAGGTGGTGGCT
TTCGCCGCCGTCCTCTTCTGCTTCCACGCCGCCTTCATGATGTTCTGCAT
CAGCATCACCCGCTACATGGCGGTGGCTCACCATCGCTTCTACTCCAAGA
GGATGACCTCGTGGACCTGTGCCGCGGTCATCTGCATGGTCTGGACCCTG
TCGGTGGCCATGGCTTTCCCGCCCGTCTTTGACGTGGGCACCTACAAGTT
CATCCGCGAGGAGGACCAGTGCATCTTCGAGCACCGCTACGTCAAGGCCA
ACGACACGCTGGGCTTCATGCTGATGTTAGCCGTCATCGTGGCGGCCACC
CACGTGGTCTACATCAAGCTCATCTTCTTCGTCTACGACCACAGGAAGAT
GAAGCCAGCCCAGCTCATCCCGGCCATCAGCCAGAACTGGACGTTTCACG
GACCCGGGGCCACAGGACAAGCTGCGGCCAACTGGATCGCCGGCTTCGGG
AGGGGTCCCACGCCACCCACCCTGGTGGGCATCCGGCAGACATCACACAA
TCAGAACAAACGGCTGCTGGTCTTGGACGAGTTCAAGGCGGAGAAGAGGA
TAGGCAGGATGTTTTACATCATCACCGTCCTCTTTTTGCTCCTCTGGTCC
CCTTATATCGTGGCCTGCTACCTGCGAGTATTCGTCAAGGCCACCAGCAT
CCCGCAGGTGTACCTGACTGCTGCCGTGTGGATGACGTTTGCTCAGGCAG
GAGTCAACCCCATCCTGTGCTTTATCTTCAACAAGGAGATACGGATTTGC
TTCAGAACCCATTTCCCTTGCTTTCAAAGCACACAGACGCCCAGAGAAGC
TTACTGTGTCATTTGA
>Latimeria chalumnae sreb1
ATGGCGAACGCTAGTGAGCTTGGAGAAAGCAACCCTTCGCTTCAAAATTATGCCACAACT
GCTTCCGCAGTGAAACTGGCATCCCTGGGACTGATCATCTGTATAAGTCTGGCAGGGAAC
CTACTTTTGTGTTTCCTCGTGTTAAAAGACAGGAGCTTACACAGGGCTCCCTATTTTTTT
CTACTTGATTTATGTCTGGCTGATATCATAAGATCCATTGTATGCTTCCCTTTTGTGATG
GTATCCATAAGTAGTGGCTCCAGCTGGATCTACAGTACGCTGAGTTGCAAAATTATTGCA
TTTGTGGCAGTTCTTTTTTGTTTCCATGCTGCTTTTATGCTGTTTTGCATAAGTGTGACA
AGGTACATGGCAATAGCTCATCACAGATTCTATTCTAAGAGGTTAACACTTTGGACATGT
GTGGCAGTCATTTGCATGGTGTGGACTCTCTCTGTTGCCATGGCATTTCCTCCGGTTTTT
GATGTAGGCACCTATAAATTCATAAGAGAAGAGGAGCAGTGCATTTTTGAGCATCGATAT
GTTAAAGCTAACGACACTCTGGGATTTATGCTAATGCTGGCAGTGATCATAGGCGGCACC
CATGTGGTGTACATAAAGTTACTTTTCTTTGTATATGATCATCGCAAAATGAAACCTGCT
CAACTAATTCCGGCAATCAGCCAAAATTGGACCTTTCATGGACCAGGTGCTACGGGACAA
GCAGCTGCTAACTGGATAGCGGGCTTTGGAAGGGGTCCTACACCACCCACATTAGTTGGT
ATTAGACAGATTGCTCACAACCAAAACAGGCGTCTCTTAGTTTTGGAAGAGTTCAAATTG
GAGAAAAGAATAGGCAGGATGTTTTATTTGATCACACTTCTTTTTCTTCTCCTCTGGTCT
CCATACATAGTAGCTTGTTATTTGCGTGTATTTGTCAAAACTAGTACTATACCACAAGTA
TATTTGACTGCTGCTGTATGGATGACATTTGCTCAGGCTGGGGTCAACCCAATCTTGTGT
TTTATCCTCAACAAAGAAATAAGGATTTGCTTTGGAGCCCGTTTTCCATGCTGTCAAAGC
ACACAGACACCCAGGGAACCATACTGTGTGATATGA
>Latimeria chalumnae sreb2
ATGGCGAACTATAGCCATGCAGGTGACAACATCTTGCAAAATCTTTCTCCTTTAACAACC
TTTTTGAAATTGACTTCTTTGGGCTTTATAATAGGAGTCAGTGTGGTGGGCAACCTCTTG
ATCTCCATTTTGCTCATCAAAGATAAGACCTTGCACAGAGCTCCTTATTACTTCTTACTG
GATCTGTGTTGCTCTGATATCCTTAGATCTGCAATTTGTTTCCCATTTGTGTTTACCTCA
GTGAAAAATGGCTCCACCTGGAGCTATGGAACCCTTACCTGCAAAGTGATTGCCTTCTTG
GGGGTTCTGTCTTGCTTTCATACTGCCTTCATGCTTTTCTGTATAAGTGTGACCAGATAC
CTAGCCATAGCCCACCACCGTTTCTACACCAAGCGATTGACTTTTTGGACTTGTCTGGCA
GTGATTTGTATGGTGTGGACCCTGTCTGTGGCAATGGCTTTTCCACCAGTATTAGATGTG
GGCACCTATTCCTTTATCAGGGAGGAAGACCAGTGCACCTTTCAACATCGTTCATTTAGA
GCAAATGATTCATTGGGATTTATGTTACTTCTAGCCCTCATTCTCCTTGCAACCCAGCTT
GTCTACCTCAAGCTGATCTTTTTTGTTCACGATCGCAGAAAGATGAAGCCAGTCCAGTTT
GTGCCTGCAGTAAGCCAGAACTGGACATTCCATGGGCCAGGGGCTAGTGGTCAAGCTGCT
GCTAACTGGCTGGCAGGATTTGGAAGGGGGCCCACACCACCCACCTTACTGGGAATCAGA
CAGAATACCAACACCACGGGCAGGAGACGATTATTAGTCTTGGATGAGTTTAAAATGGAA
AAAAGAATCAGCAGGATGTTCTACATCATGACGTTTCTCTTTCTGACTTTATGGGGGCCC
TATCTAGTAGCATGTTACTGGAGAGTATTTGCAAGGGGCCCTGTAGTTCCAGGGGGTTTT
CTGACCGCCGCTGTTTGGATGAGTTTTGCCCAGGCCGGAGTCAATCCTTTTGTCTGCATT
TTCTCCAATAGGGAGCTGAGGCGCTGTTTCAGCACTACTCTTCTTTACTGCAGAAAATCC
CGCTTACCCAGGGAACCTTACTGTGTTATATGA
>Latimeria chalumnae sreb3a
ATGGCCAACTCCAGTGACTCAGAAGACC
CCAACAACCCTCTTACCAATGCTGCAACCATCTCCACTTACATCAAGCTGGTCCTACTGG
GTCTCATCATTTGCATTAGCCTTGCGGGCAACCTGATGATATCTGTGCTGGTTCTGAAGG
ACCGGACTTTGCACAAGGCCCCATATTACTTCTTGCTGGACCTCTGCTTGGCAGACACCA
TTCGCTCGGCCGTCTGCTTCCCGTTTGTACTGGTCTCCATCAAGAATGGCTCTGCCTGGA
CCTACAGCATGCTGAGCTGCAAGATCATCGCGTTCATGGCCGTCCTCTTCTGCTTCCACG
CCGCCTTCATGCTTTTCTGCATCAGTGTCACCAGGTACATGGCCATAGCCCACCACCGCT
TCTACTGCAAGAGGATGACCTTCTGGACCTGCATTGCCATTGTCTGCATGGTGTGGACGC
TCTCTGTGGCCATGGCTTTCCCACCGGTCTTTGATGTGGGCACATACAAGTTCATTCGCG
AGGAGGACCAGTGTATCTTCGAGCACCGCTACTTCAAGGCCAATGACACGCTGGGCTTCA
TGCTGATGCTGGCTGTCCTGATAGTGGCCACCCACATCGTCTACGTGAAGCTGATCCTGT
TTGAGTACAAGCACCGCAAGATGAAGCCCGTCCAGATGGTGCCGGCCATTAGCCAAAACT
GGACATTCCATGGGCCGGGGGCCACCGGCCAGGCAGCAGCCAACTGGATAGCTGGCTTTG
GCAGGGGCCCCATGCCGCCAACTTTGCTGGGCATTAGGCAAAATGCCCACACTCAGAACA
GGAGGCTCCTAGGGATGGAGGAGCTCAAGGTAGAGAAGAGACTTGGGCGGATGTTCTACA
TCATCACCCTTTCGTTCCTGATCCTTTGGTCGCCTTACATTGTGGCATGCTACTGGCGTG
TCTTTGTCAAAGCTTGCACGATACCTCACCGTTACTTGTCCACGGCTGTGTGGATGAGTT
TTGCTCAGGCTGGCGTCAACCCTATCATCTGTTTCCTCCTGAACAAGGACCTAAAGAAGT
GCTTGTTCACCCATTTCCCTTGCTGCAGGACTACCCCCCAGTTACCTCGAGAACCCTACT
GTGTCATGTGA
>Lepiosteus oculatus sreb1
ATGGCGAACGCAACTGAGCTTGGAGAAAGCAACACTTCGCTCCAGAATTATGCCGTTCGG
GCTTCTGCAGTGAAGCTGGCATCACTAGGTCTGATCATCTGTATCAGCGTGGCAGGAAAT
CTTCTACTTTGTTTGCTCATATTGAAAGACAGGAGCTTGCATCGGGCTCCTTACTACTTT
CTCTTGGACCTGTGCCTGGCAGATATCATTAGATCTGTTGTGTGTTTTCCCTTTGTGATG
ATATCCATCAGCAGTGGTTCCAGCTGGACATACAGCGTAATCAGCTGTAAGGTCATCGCG
TTTATGGCAGTTCTCTTCTGCTTCCACGCAGCGTTCATGCTCTTCTGCATCAGCGTAACC
AGATACATGGCAATTGCACATCACAGATTTTATTCCAAAAGAATGACTCTCTGGACTTGT
GTGGCTGTAATCTGCATGGTCTGGACGCTCTCTGTGGCGATGGCGTTCCCCCCGGTGTTT
GATGTGGGCACTTACAAATTTATCAAGGAGGAAGAGCAGTGCATTTTCGAACACCGCTAC
GTCAAAGCGAACGACACGCTAGGTTTTATGCTGATGCTGGCTGTCATCGTGGGAACCACA
CATGTGGTTTATATCAAAATGCTTTTCTTCGTTTACGACCACCGTAAGATGAAGCCGGCT
CAGCTGATCCCTGCAATAAGCCAAAACTGGACCTTTCACGGACCGGGAGCTACCGGACAA
GCGGCCGCCAACTGGATAGCGGGGTTTGGAAGAGGTCCTACTCCGCCAACGTTAGTGGGC
ATCAGACAGGCTGCCCATAATCCAAACAAGAGGCTGCTTGTTCTGGAGGAATTCAAAATG
GAAAAAAGAATGGGCAAGATGTTTTACATCATCACCCTTCTGTTTCTTTTGCTCTGGTCC
CCTTACATCGTTGCCTGCTACCTTAGGGTGTTCGTAAAAGCAAGCTCCATACCCCAGGTC
TATCTGACTGCCGCTGTGTGGATGACATTCGCTCAGGCGGGTGTGAACCCTATTCTGTGC
TTTATATTTAACAAGGAATTGAGGATTTGTTTCAGAACCTATTTCCCTTGCTGCCTGAGC
ACACAGACGCCGATGGAGCCATATTGCGTTATATAA
>Lepiosteus oculatus sreb2
CTTATGATCCCTCTATCTATGGCGAACTATAGCCATGCAGGTGACCACAACATCTTGCAG
AACGTGTCTCCTCTTGCCACTTTCCTCAAACTGACGTCCCTCGGTTTTATCATCGGAGTC
GGCGTAGTTGGCAATCTCCTGATCTCTATCCTTCTCGTCAAAGACAAAACCTTACACAGA
GCACCTTATTACTTCCTGCTGGATCTTTGTGGCTCTGACATACTCCGATCTGCAATTTGT
TTCCCCTTCGTGTTCACTTCAGTGAAAAATGGCTCGACCTGGACATATGGTACACTTACA
TGCAAAGTAATTGCCTTCCTAGGAGTATTATCTTGCTTTCACACTGCCTTTATGTTATTC
TGCATCAGTGTCACCCGGTACCTTGCTATAGCCCACCATCGGTTTTATACAAAAAGGCTG
ACATTCTGGACCTGTCTGGCTGTCATCTGCATGGTGTGGACTTTATCAGTGGCTATGGCT
TTTCCTCCTGTTTTGGACGTGGGTACCTATTCGTTTATCAGGGAAGAAGATCAATGTACC
TTCCAGCACCGATCCTTCCGAGCCAATGATTCCCTGGGATTTATGCTACTCCTCGCCCTC
ATCCTCCTTGCCACTCAGCTTGTCTACCTCAAGCTAATCTTTTTCGTCCATGACCGCAGA
AAGATGAAGCCTGTCCAGTTCGTGCCAGCCGTCAGCCAGAACTGGACATTCCACGGTCCG
GGGGCCAGTGGGCAAGCAGCGGCCAACTGGTTAGCCGGCTTTGGAAGAGGCCCAACCCCA
CCCACCCTGCTAGGAATAAGGCAGAATACCAACACAGCAGGCAGGAGGCGGCTTCTGGTG
TTGGATGAGTTTAAAACTGAAAAGAGGATAAGCAGGATGTTCTACATCATGACATTCTTC
TTTCTAACCTTGTGGGGCCCCTATCTGGTAGCCTGCTATTGGCGAGTCTTCGCCAGGGGG
CCCGTAGTGCCAGGAGGGTACCTGACAGCTGCAGTCTGGATGAGTTTTGCCCAGGCAGGA
GTCAATCCATTTATCTGCATTTTCTCCAACAGAGAGCTGAGGCGCTGTTTCAGCACGACA
CTCCTCTACTGCAGAAAATCCAGGTTACCTAGGGAACCCTACTGTGTTATATGA
>Lepiosteus oculatus sreb3a
CGGGAGCCAGCGAGCGCGGCGGGGGGCCGAGGAGGAGGAGGAGGAGGAATGGCCAACGGC
AGTGAGAGTGGAGACGGGGGGCCGGGGAGCCCCTTGGCAGCGGTAGCTGCGGCGGCAGGC
GGGGGCCCCTCGGTGGTGTCCACCTACGTCAAGCTGGTCCTGCTGGGCCTGATCATCTGC
GTGAGCCTGGTGGGCAACCTGGTGGTGTCTCTGCTGGTGCTCAAGGACCGCGCCCTCCAC
AAAGCCCCCTACTACTTCCTGCTGGACCTCTGCCTGGCCGACACCATTCGCTCGGCCGTC
TGCTTCCCCTTCGTGCTGGTGTCCATCAAGAACGGCTCGGCCTGGACCTACAGCGTGCTG
AGCTGCAAGATCGTGGCCTTCATGGCAGTGCTCTTCTGCTTCCACGCGGCCTTCATGCTC
TTCTGCATCAGCGTGACTCGCTACATGGCCATTGCCCACCACCGCTTCTACTCCAAGCGC
ATGACCTTCTGGACCTGCGTGGCGGTGGTGTGCATGGTGTGGACCCTCTCAGTGGCCATG
GCCTTCCCGCCCGTCTTCGATGTGGGCACCTACAAGTTCATCCGAGAGGAGGACCAGTGC
ATCTTTGAGCACCGCTACTTCAAGGCCAACGACACCCTGGGCTTCATGCTGATGCTGGCC
GTGCTCATCCTGGCCACCCACGTGGTCTACATGAAGCTGCTGCTCTTCGAGTACAAGCAC
CGCAAGATGAAGCCCATCCAGATGGTGCCGGCCATCAGCCAGAACTGGACCTTCCATGGC
CCTGGCGCCACGGGGCAGGCGGCCGCCAACTGGATCGCGGGTTTCGGGCGGGGGCCCATG
CCGCCCACCCTGCTGGGCATCCGGCAGAACGTGCACAACCAGAACCGGCGCCTGCTGGGC
ATGGAGGAGTTCAAGGCGGAGAAGAGGCTGGGCCGCATGTTCTACGTCATCACCTTGTTT
TTCCTCGTGCTGTGGTCCCCCTACATCGTGGCCTGCTACTGGCGCGTCTTCGTGCAGGCC
TGCACCATACCTCACCGCTACCTCTCCACCACCGTGTGGATGAGCTTCGCCCAGGCCGGG
GTCAACCCCATCATCTGCTTCCTCCTCAACAAGGACCTGAAGAAGGGGCTGCTGGCCCAC
CTGCCCCCCTGCTGCAGGACTAAGCCACAGCTGCCCCGCGAACCCTACTGCGTCATGTGA
>Scleropages formosus sreb2a
ATGATCCCTCCATCTATGGCGAACTATAGCCATGCAGCTGACCACAACATCTTGCAGAGT
GTATCTCCCCTCACCACGTTCCTCAAACTGACCTCGTTGGGCTTCATCATTGGCGTCGGT
GTGGTTGGCAACCTCCTGATATCCATCCTTCTCATCAAAGACAAGAGCCTGCACAGAGCC
CCCTACTACTTCCTACTGGACCTTTGTGCCTCGGACATCCTGCGGTCTGCTATTTGCTTC
CCGTTTGTGTTCACTTCTGTCAAGAATGGGTCGGCGTGGACGTACGGTACGCTCACCTGC
AAAGTGATTGCGTTCCTGGGCGTCTTGTCCTGTTTCCACACCGCCTTCATGCTGTTCTGT
GTCAGTGTGACCCGCTACCTGGCCATCGCCCACCACCGCTTCTACACAAAGAGGCTGACC
TTCTGGACCTGCCTGGCCGTCATCTGCATGGTTTGGACACTGTCGGTTGCCATGGCCTTC
CCTCCGGTGCTGGATGTGGGGACCTACTCCTTTATCCGTGAGGAGGACCAGTGCACCTTC
CAGCACCGTTCCTTCAGGGCCAACGACTCCCTGGGCTTTATGCTGCTCCTGGCCCTTATC
CTCCTGGCCACCCAGCTTGTCTACCTCAAGCTCATCTTCTTTGTCCATGACCGGCGGAAG
ATGAAGCCTGTCCAGTTCGTGCCAGCTGTAAGCCAGAACTGGACCTTCCACGGTCCCGGA
GCCAGCGGCCAGGCTGCCGCCAATTGGCTGGCAGGCTTCGGGAGGGGCCCCACCCCACCC
ACCTTGCTCGGGATCCGACAGAACGCCAACCCAGCTGGCCGAAGGCGCTTGCTGGTGCTG
GACGAGTTCAAGACGGAGAAGAGGATCAGCAGGATGTTCTACGCCATGACCTTCTTCTTC
CTGACCCTGTGGGGACCCTACCTGGTGGCATGCTACTGGAGGGTGTTTGCTAGGGGTCTG
GCGGTGCCAGGAGGCTACTTGACGGCCGCCGTCTGGATGAGCTTTGCCCAGGCTGGGGTC
AACCCCTTTATCTGCATTTTCTCCAACCGTGAGCTGCGCCGTTGCTTCAGCACCACGCTC
CTCTACTGCAGGAAATCCAGGTTGCCGAGGGAACCCTACTGTGTTATATGA
>Scleropages formosus sreb3a1
ATGGCCAACGGGAACGAGAGCAGTGACAGCCCCGGTATCCCCCTAACGGCGGCTATGGCA
GCAGGAGGTATGACCGGTGGGAACACATCATCAGCTTTGTCCACCTATGCCAAGCTTGTC
CTTCTTGGGCTGATCATATGCATCAGCCTAGTGGGCAATCTTGTGGTCTCCCTGCTTGTT
CTGCGGGACAGATCCTTGCACAAAGCCCCCTATTACTTCCTCCTGGATCTCTGTTTGGCA
GACACCATCCGCTCAGCAGTCTGCTTCCCCTTTGTCCTGGTGTCCATCAAGAACGGCTCT
GCTTGGACCTACAGTGTGCTGAGCTGCAAGGTTGTGGCCTTCATGGCTGTGCTCTTCTGC
TTCCACGCTGCCTTTATGCTGTTCTGCATAAGTGTCACTCGCTACATGGCCATTGCCCAC
CACCGGTTCTACTCCAAACGCATGACCTTTTGGACTTGTGTGGCGGTGGTGTGTATGGTC
TGGACCCTGTCAGTGGCTATGGCATTTCCACCAGTTTTTGACGTAGGCACCTACAAATTC
ATCCGCGAGGAAGACCAGTGTATTTTTGAACACCGCTATTTTAAAGCCAATGACACCCTG
GGCTTCATGCTGATGCTGGCTGTACTGATCCTTGCAACACACGTGGTGTACATGAAGCTC
CTCCTGTTTGAGTACAAGCACCGGAAGATGAAGCCTGTGCAAATGGTCCCAGCCATCAGC
CAGAACTGGACTTTCCACGGTCCTGGGGCAACCGGTCAGGCAGCAGCAAATTGGATCGCA
GGATTTGGTCGGGGTCCCATGCCACCCACTCTGCTGGGTATCCGGCAGAACCTGCACAAC
CAGAACCGGCGTCTGCTGGGCATGGAGGAGTTCAAGGCAGAGAAGCGACTTGGCAGGATG
TTCTATGTGATCACTTTGTTTTTCCTGGTGCTCTGGTCACCTTACATTGTGGCCTGCTAC
TGGCGTGTATTTGTGAAGGCCTGCACCATCCCACACCGGTACCTCTCCACAACCGTCTGG
ATGAGCTTTGCTCAGGCCGGGGTCAACCCCATCATCTGCTTCTTCCTCAACAAGGACCTA
AAGAAGGGGCTGCTGGCTCACCTGCCACCCTGCTGTAGGACTACACCTCAACTGCCCCGT
GAGCCTTATTGCGTCATGTGA
>Scleropages formosus sreb3a2
ATGGAGATCCTTCCGTGTCCAGCTTTGAGCTCCTCAAACTCTCCCCAACCATCACTGGTT
CTCCTGGGTTTGATCATCTGCGTCAGCCTCGTGGGCAACCTGGTGGTCTCCTTGCTCGTC
CTGCGCGATCGGGGCCTGCACAAAGCCCCATACTATTTCCTCCTGGATCTCTGTTTGGCA
GACACCATCCGATCAGCTGTCTGTTTCCCATTCGTCCTGGTGTCCATCAAGAATGGCTCC
GCCTGGACGTACAGCGTGCTGAGCTGCAAGGTGGTGGCCTTCATGGCTGTGCTGTTTTGC
TTCCATGCTGCCTTCATGCTCTTCTGCATCAGCGTTACCCGCTATATGGCCATTGCCCAC
CACCGCTTTTACTCCAAGCGCATGACCTTTTGGACTTGTGTGGCGGTGGTGTGCATGGTC
TGGACGCTGTCGGTGGCGATGGCATTTCCACCTGTTTTTGATGTAGGTACCTACAAGTTC
ATCCGTGAGGAGGACCAGTGTATCTTTGAGCACCGCTACTTCAAGGCCAATGATACGCTG
GGATTCATGCTGATGTTGGCTGTGCTGATCCTGGCCACTCACGTAGTCTACATGAAGCTC
CTGTTCTTTGAGTACAAGCACCGCAAGATGAAGCCTGTTCAAATGGTGCCAGCCATCAGC
CAGAATTGGACCTTCCATGGGCCTGGCGCCACGGGCCAGGCAGCCGCCAATTGGATTGCA
GGATTTGGCCGGGGTCCCATGCCTCCCACTCTGCTAGGTATCCGGCAGAACTTGCATAAC
CAGAACCGGCGCTTGTTGGGTATGGAGGAGTTCAAGGTGGAGAAGCGGCTGGGGAGGATG
TTCTATGTCATCACGCTTTTTTTCCTTGTACTGTGGTCACCTTACATCGTGGCCTGCTAC
TGGCGTGTGTTCGTGAAGGCCTGCACCATCCCACATCGGTACCTCTCCACCACCGTCTGG
ATGAGCTTCGCTCAGGCCGGGGTCAATCCCATCATATGTTTCTTCCTCAACAAGGACTTG
AAGAAGGGGCTGCTGGCTCACTTGCCTCCCTGCTGTAGGACTACACCTCAACTGCCCCGT
GAGCCTTACTGTGTCATATGA
>Scleropages formosus sreb2b
ATGATCCTTCTATCTATGGCGAACTTTAGCCATGCAGGTGACCACAACGT
CTTGCAGAATGTCTCTCCTCTTGTCACGTTCCTCAAGCTGACCTCCCTGG
GCTTCATTATTGGTATTGGCGTGGTGGGAAACCTCCTGATCTCTATCCTG
CTTGTGAAAGACAAGAGCCTTCACCGAGCCCCCTATTACTTTCTCCTAGA
CCTCTGCGCTTCAGACGTGTTGCGGTCCGCTATCTGTTTTCCCTTTGTCT
TCACGTCCGTCAAGAACGGGTCGGCGTGGACGTACGGCACGCTCACCTGC
AAAGTGATCGCTTTCCTGGGCGTCCTCTCCTGCTTCCACACCGCCTTCAT
GCTGTTTTGTGTCAGCGTGACCCGCTATTTGGCCATCGCCCACCACCGCT
TCTACACGAAGAGGCTCACCTTCTGGACCTGCTTAGCCGTCATTTGCATG
GTGTGGACGCTGTCGGTGGCCATGGCCTTCCCTCCCGTGCTGGACGTGGG
GACTTACTCCTTCATCCGCGAGGAGGACCAGTGCACGTTCCAGCACCGGT
CCTTCAGGGCCAACGACTCCTTGGGCTTCATGCTGCTCCTGGCCCTCATC
CTCCTGGCCACCCAGCTCGTCTACCTCAAGCTGATCTTCTTTGTCCATGA
CCGGCGGAAGATGAAGCCCGTCCAGTTCGTGCCGGCCGTGAGCCAGAACT
GGACCTTTCACGGCCCCGGGGCCAGCGGTCAGGCCGCCGCCAATTGGCTG
GCTGGCTTCGGGAGGGGTCCGACTCCGCCCACTTTGCTGGGAATCCGACA
GAACACCAACCCGGCAGGCCGAAGGCGCTTGCTGGTGCTGGACGAGTTCA
AGACGGAGAAGAGGATCAGCAGGATGTTCTACGCCATGACCTTCTTTTTC
CTGATCCTTTGGGGACCCTACCTGGTGGCATGCTACTGGAGGGTGTTTGC
TAGGGGTTTGGCTGTGCCTGGGGGTTACCTGACAGCTGCCGTCTGGATGA
GCTTTGCCCAGGCCGGAGTCAACCCATTCATCTGCATCTTCTCCAACCGT
GAGCTGCGCCGCTGCTTCAGCACCACACTGCTCTACTGCAGGAAATCCAG
GTTGCCGAGGGAACCCTACTGTGTTATATGA
>Paramormyrops kingsleyae sreb1
ATGGCGAATACAAGCGAGCCGGGGCAAAGCGCCCCATCGCTGCAGAATTACGCCGCTACC
GCGTCCGCGGTGAAGCTCGCTTCTCTGGGGCTGATCATCTGCATGAGCCTGGCGGGGAAC
CTACTGATATCCTTCCTGGTGCTGAAAGACAGAAGTCTGCACAGAGCTCCCTATTACTTC
CTTCTAGATTTGTGCTTGGCAGATATAGTGAGGTCTGTCGTGTGCTTCCCGTTCGTGATG
GTATCCATCAGCAGCGGCTCCAGCTGGACCTACAGCGTAATAAGCTGCAAGATCATCGCC
TTCATCGCGGTGCTCTTCTGTTTCCACGTAGCTTTTATGCTTTTCTGCATCAGTGTGACT
CGATATATGGCAATCGCACACCACAGGTTTTATTCTAAACGGATGACATTTTGGACTTGC
GTGGCCGTCATCTGCATGGTTTGGACCCTCTCTGTTGCAATGGCGTTCCCCCCAGTCTTC
GACGTGGGCACCTACAAATTCATAAGGGAGGAAGAGCAGTGCATCTTCGAGCACCGATAC
GTGAAGGCGAACGACACGCTGGGCTTCATGTTAATGCTGGTGGTCATCGTGGGTACCACG
CACGTTGTTTACGTGAAGATGCTGTTTTTCGTTTACGACCACCGCAAGATGAAGCCTGCC
CAGCTGGTCCCGGCCATAAGCCAGAACTGGACTTTCCATGGACCCGGTGCCACCGGGCAA
GCGGCGGCCAACTGGATCGCGGGGTTCGGACGTGGGCCCACGCCGCCGACCCTGGTGGGC
ATCAGGCAGGCGTCGCACAATCCCAGCAAGCGGCTTCTCGTCTTGGATGAATTCAAAATG
GAAAAGAGGATCGGCAAGATGTTCTACATGATCACACTGGGCTTTTTCCTGCTGTGGGCT
CCCTACATCGTGGCGTGTTATCTCCGAGTGTTTGTGAAAGCCGGCACCATACCGCAGGTC
TACCTGACTGCGGCGGTCTGGATGACGTTTGCGCAGGCGGCAGTGAATCCTATTATATGC
TTTATATTTAACAAGGAACTGAGGGTGCGCTTCAGAACGCGGTTCCCATGCTGTCTCAGC
ACACAGACCCCCATGGAGCCCTATTGTGTCATCTAG
>Paramormyrops kingsleyae sreb2a
ATGGCGAACTATAGCCATGCAGGTGAGCACAGCATCTTGCAGAGTGTGTCTCCCCTCGCC
ACGTTCCTCAAACTGACCTCCCTGGGCTTCATCATCGGGGTCGGCGTGGTCGGCAACTTC
CTGATCTCCATCCTGCTCATCAAAGACAAGAGTCTGCACAGGCCACCCTATTACTTTTTG
CTGGACCTCTGTGCCTCTGACATCCTGCGCTCGGCGATCTGTTTCCCGTTCGTGTTCACC
TCTGTGAAGAATGGCTCGGCGTGGACCTACGGCACGCTCACCTGCAAAGTGATCGCCTTC
CTGGGCGTGCTCGCCTGCTTCCACACGGCCTTCATGCTCTTCTGCGTCAGCGTGACCCGC
TACCTGGCCATCGCGCACCACCGCTTCTACACCAAGCGGCTGACCTTCTGGACCTGCTTG
GCCGTCATCTGCATGGTGTGGACGCTCTCGGTGGCCATGGCCTTCCCGCCCGTGCTGGAC
GTGGGCACCTACTCCTTCATCCGGGAGGAAGACCAGTGCACCTTCCAGCACCGATCGTTC
CGGGCCAACGACTCACTGGGCTTCATGCTTCTCCTGGCCCTCATTCTCCTGGCTACCCAG
CTGGTATACCTCAAGCTCATCTTCTTCGTCCATGACCGGCGGAAGATGAAGCCCGTTCAG
TTCTGGGGGACCAACCCTTTCCCCACCCCCCCACCCCCAGCATGCCAGGATGGTGCCACT
GGCGGCCTGGCGCATGGTGCCAGCTCAGCGATGCCATCAGAGCCCCACACACCAGGTATC
AGTTTCATGGCAAGGGTTAGGGTTAGGGTCACACCCCATGGGGTTCCATCAATGTGGGAG
CAGGTGGGGAGAGGAAGCCAGAGGGGGTGTGCCCCACTCCGAGCTGGAAAACGCGCCTCA
CATTTACTGGGAGTCAAGAGGCAATGGGGGCCTTTTCCTTAG
>Paramormyrops kingsleyae sreb2b
ATGGCGAACTATAGCCATGCAGGTGACCACAACATCTTGCAGAATGTCTC
TCCTCTCATCACGTTCCTCAAACTGACCTCTCTGGGTTTCATCATCGGTG
TCGGCGTGGTGGGCAACCTCCTGATCGCTATCCTGCTCATCAAAGACAAA
AGCTTACAGAGAGCTCCTTACTATTTTTTGCTGGACCTCTGTGTCTCAGA
TGTGTTGCGGTCGGCGATCTGTTTCCCGTTCGTGTTCACCTCCGTCAAAA
ATGGGTCAGCGTGGACGTACGGCACGCTCACCTGCAAAGTGATCGCCTTC
CTGGGCGTGCTCTCCTGCTTCCACACGGCCTTCATGCTCTTCTGCGTCAG
CGTGACCCGCTACCTGGCCATCGCGCACTACCGCTTCTACACCAAGCGGC
TGACCTTCTGGACCTGCTTGGCCGTCATCTGCATGGTGTGGACGCTCTCG
GTGGCCATGGCCTTCCCGCCCGTGCTGGACGTGGGCACCTACTCCTTCAT
CCGGGAGGAAGACCAGTGCACCTTCCAGCACCGATCGTTCCGGGCCAACG
ACTCACTGGGCTTCATGCTTCTCCTGGCCCTCATTCTCCTGGCTACCCAG
CTGGTATACCTCAAGCTCATCTTCTTTGTCCACGACCGACGGAAGATGAA
GCCCGTACAGTTCGTGCCAGCCGTCAGCCAGAACTGGACCTTCCACGGAC
CCGGGGCCAGCGGGCAGGCAGCCGCCAACTGGCTAGCCGGCTTCGGGAGG
GGCCCGACCCCCCCCACCCTGCTGGGGATCCGGCAGAACGCAAACCCGGC
GGGCCGGCGCCGCCTGCTGGTCCTGGACGAGTTCAAGACGGAGAAACGCA
TCAGCAGGATGTTCTACATCATGACATTCTTCTTCCTGGTGTTGTGGGGG
CCCTACCTGGTGGCGTGCTACTGGAGGGTGTTCGCCAGAGCCCTGTCTGT
GCCGGGGGGCTATCTGACGGCGGCGGTGTGGATGAGTTTCGCCCAGGCCG
GTGTCAACCCCTTCATCTGCATTTTCTCCAACCGTGAGCTCAGGCGCTGT
TTCAGCACCACGCTCCTGTACTGCAGGAAATCCCGGTTACCGAGGGAACC
CTACTGTGTTATATGA
>Paramormyrops kingsleyae sreb3a1
ATGGCCAATGGGAATGAGAGCAGCGAAGGGCCCAGCATCCCCCTGGCGGCAGCTGTGGCA
GCAGGAGGAGTGGCAGGTGGAAGCTCCTCATCACCCGTGTCCACCTACGCAAAGCTGGTG
CTGCTGGGCCTGATCATCTGCATCAGCCTGGTGGGAAACCTGGTGGTCTCCCTGCTCGTC
CTGCGTGACAGAGCCTTGCACAAGGCGCCCTACTACTTCCTGCTAGACCTCTGCCTGGCA
GACACCATCCGCTCAGCCGTCTGCTTCCCCTTCGTCCTGGTGTCCATCAAGAACGGCTCC
GCCTGGACCTACAGCGTGCTGAGCTGCAAGGTGGTGGCCTTCATGGCCGTGCTCTTCTGC
TTCCACGCCGCCTTCATGCTCTTCTGCATCAGCGTCACGCGCTATATGGCCATCGCGCAC
CACCGCTTCTATTCCAAGCGCATGACCTTCTGGACCTGCGTGGCCGTGGTCTGCATGGTG
TGGACCCTGTCCGTCGCCATGGCGTTTCCGCCCGTCTTTGACGTGGGCACCTACAAGTTC
ATCCGAGAAGAGGACCAGTGTATCTTCGAGCACCGCTACTTCAAAGCCAATGACACGCTG
GGCTTCATGCTGATGCTGGCCGTGCTAATCCTGGCCACCCACGTAGTCTACATGAAGCTC
CTCCTCTTCGAGTACAAGCACCGCAAGATGAAGCCCATTCAGATGGTGCCAGCCATCAGC
CAGAACTGGACCTTTCATGGGCCAGGCGCCACTGGCCAGGCAGCAGCAAACTGGATAGCT
GGATTTGGCCGCGGCCCCATGCCGCCAACTCTGCTGGGCATCCGGCAAAACCTGCACAAC
CAGAACCGGCGCCTGTTGGGCATGGAGGAGTTCAAGGCGGAAAAGCGGCTGGGCAGGATG
TTCTATGTGATCACTCTGTTCTTCTTGGTGCTCTGGTCCCCTTACATAGTGGCCTGCTAC
TGGCGTGTCTTTGTGAAAGCCTGCACCATTCCTCACCGGTACCTCTCCACCACTGTCTGG
ATGAGCTTTGCCCAGGCCGGGGTCAATCCCATCATCTGCTTCTTCCTGAACAAGGACCTG
AAAAAGGGGCTGCTGGCTCACCTGCCTCCCTGCTGTAGGACTACACCTCAGCTGCCCCGT
GAGCCTTATTGTGTCATGTGA
>Paramormyrops kingsleyae sreb3a2
ATGGCCAGTGGAAACGAGAGCAGCCATGTTTCTGGCAACCCGCTGGCAGCCATGGCGACC
ACGGGAAGCGGGGTGGTGGGTGAGGATTGGTCCTCAGCAGTGTCCACCTATGTCAAGTTG
GTCCTCCTGGGTCTGATCATCTGTGTCAGCCTGGTGGGAAATCTGGTGGTATCTCTGCTA
GTCCTGCGGGACCGGGGGCTACACAAAGCACCCTACTATTTCCTGCTGGATCTTTGTCTG
GCCGACACCATCCGCTCAGCTGTCTGCTTCCCCTTCGTCCTGGTGTCCATCAAGAATGGC
TCCGCCTGGACCTACAGCGTGCTGAGCTGCAAGGTGGTGGCCTTCATGGCCGTGCTCTTC
TGCTTCCACGCCGCCTTCATGCTCTTTTGCATCAGTGTCACACGCTACATGGCTGTGGCA
CACCACCGCTTCTACTCCAAGCGCATGACCTTCTGGACCTGCGTGGCCGTGGTCTGCATG
GTGTGGACCCTGTCCGTCGCCATGGCATTTCCGCCCGTCTTTGACGTGGGCACCTACAAG
TTCATCCGTGAGGAGGACCAGTGTATCTTTGAGCATCGCTACTTCAAAGCCAATGACACA
CTGGGCTTCATGCTGATGCTGGCCGTGCTCATCCTGGCCACCCACGTAGTCTACATGAAG
CTCCTGTTCTTTGAGTACAAGCACCGTAAGATGAAGCCTGTTCAAATGGTGCCAGCAATC
AGCCAGAACTGGACCTTCCATGGGCCAGGTGCCACTGGCCAGGCGGCAGCCAACTGGATT
GCGGGTTTTGGCCGGGGCCCTATGCCGCCCACTCTGCTGGGCATCCGGCAGAACCTGCAC
AACCAAAACCGACGGCTGCTGGGTATGGAGGAGTTCAAGGTGGAGAAACGTCTTGGGAGG
ATGTTCTACGTCATCACCTTGTCCTTCCTCGTGCTCTGGTCGCCTTACATCGTGGCCTGC
TACTGGCGTGTCTTTGTGAAGGCCTGCACCATTCCTCACCGGTACCTCTCCACCACCGTC
TGGATGAGCTTTGCTCAGGCTGGGGTCAATCCCATCATCTGTTTCTGCCTCAACAAGGAC
CTGAAGAAGGGGCTGCTGGCTCACTTGCCTTCCTGCTGTAGGACTACACCTCAACTACCC
CGAGAGGCCTACTGTGTCATATGA
>Clupea harengus sreb1
ATGGCGAATACAAGTGATCTGGGGGAAAGCAACCCATCGCTTCAGAATTA
TGCTATCACTGCCTCTGCGGTGAAGCTGGCCTCCCTGGGACTCATTATTT
GCACCAGTCTGATAGGGAACGTGTCGCTGTCCCTCCTGGTGCTGAAAGAC
AGCACCCTACACAAGGCTCCCTACTATTTTCTTCTAGATCTGTGCTTGGC
CGATATCATTCGGACGACTGTTTGCTTCCCCTTCGTGATGATCTCTATAA
GCAGTGGCTCCATCTGGGCATACAGTCTAATAAGCTGCAAGATCATCGCG
TTCATGGCAGTCCTCTTCTGTTTTCACATAGCATTCATGCTCTTCTGCGT
CAGCGTTACACGATACATGGCTATCGCTCACCACAGATTTTATTCCAAAC
GAATGACACTGTGGACATGTGTAGCTATTATCTGCATGGTGTGGACCCTC
TCTATCGCGATGGCATTCCCTCCGGTGTTCGATGTCGGTACTTATAAATT
CATCCGAGAGGAGGAACAGTGCATCTTCGAGCACCGATATGTGAAAGCAA
ACGATACCTTGGGGTTCATGTTGATGCTGGCCGTGATAGTAGGCACAACA
CATGTCGTTTATATCAAAATGTTGTGTTTTGTCTACGACCATCGTAAAAT
GAAACCCGCACAGCTGATCCCGGCCATCAGCCAAAACTGGACATTTCATG
GCCCAGGTGCGACAGGCCAAGCGGCTGCCAACTGGATTGCGGGCTTTGGA
CGAGGTCCCACTCCACCAACACTGGTGGGCATCCGACAAGCGTCGCACAA
CGCCAATCGAAGGCTATTAGTTTTGGACGAATTTAAAATGGAGAAGCGGA
TAGGGAAGATGTACTACATGATAACACTCGCGTTTCTCGTTCTCTGGGCT
CCTTACATCGTTACATGTTATCTTCGAGTGTTTGTCAAAGGCAGCACCAT
TCCACAGGTCTACCTAACTGCGGCCGTGTGGCTGACTTTTGTCCAAGCGG
GAGCCAATCCAATTATCTGTTTCATTTTCAACAAAGAACTGAGAATGCGT
CTTAGGGCCTGCTTCCCTTTCTGCGTGGGTACCCAAACACCCATGGAG
>Clupea harengus sreb2
ATGATCCCTCCATCTATGGCGAACTATAGCCATGCAGGGGACCACAACAT
CTTGCAGAATGTCTCTCCTCTCGCCACCTTCCTCAAACTGACCTCTCTGG
GGTTCATCATCGGCGTCGGCGTCGTGGGAAACCTGCTTATCTCCATCCTG
CTTGTCAAAGACAAGAGCCTGCACCGGGCGCCCTACTACTTCCTGCTGGA
CCTGTGCGCCTCGGACATCCTGCGCTCTGCGATCTGCTTCCCCTTTGTGT
TCACCTCGGTCAAGAATGGCTCGGCTTGGACGTATGGCACCCTCACCTGC
AAGGTGATCGCCTTCCTGGGCGTGCTCTCCTGCTTTCACACGGCCTTCAT
GCTGTTCTGTGTGAGCGTCACGCGCTACCTGGCCATCGCGCACCACCGCT
TCTACACCAAGCGACTAACCTTCTGGACGTGTCTGGCCGTCATCTGCATG
GTGTGGACGCTGTCTGTGGCCATGGCCTTCCCGCCGGTGCTGGACGTGGG
GACGTACTCGTTCATCCGTGAGGAAGACCAGTGCACGTTCCAGCATCGCT
CGTTCCGGGCTAACGACTCGCTAGGCTTCATGCTACTGCTTGCGCTCATC
CTGCTCGCCACGCAGTTGGTCTACCTCAAGCTCATCTTCTTCGTGCACGA
CCGTCGGAAGATGAAGCCCGTCCAGTTCGTGCCCGCCGTCAGCCAGAACT
GGACCTTCCACGGCCCCGGTGCCAGCGGACAGGCGGCCGCCAACTGGCTG
GCCGGGTTCGGACGTGGGCCTACCCCGCCCACCCTACTTGGGATCCGCCA
GAACAGCAACGCGGCGGGCCGGCGTCGACTCCTGGTGCTGGACGAGTTCA
AGACAGAGAAGCGGATCAGCCGGATGTTCTACATCATGACGTTCTTCTTT
CTGGCACTCTGGGGGCCCTACCTGGTGGCGTGCTACTGGCGCGTGTTTGC
CGGAGGCCCAGTGGTGCCCGCTGGGTACCTGACTGCGGCCGTGTGGATGA
GTTTCGCCCAGGCGGGTGTCAACCCCTTCATCTGTATTTTCTCCAACAGG
GAGCTCAGGCGCTGTTTCAGCACCACCCTGCTCTACTGCAGAAAATCCAG
GTTACCTAGGGAACCCTATTGTGTTATATGA
>Clupea harengus sreb3a
ATGGTGGGCGGGGGGGCATCTTCGACTGTGTCCACCTATGTCAAGCTGGT
CCTCCTAGGCCTGATCATCTGCCTCAGCCTGGTGGGCAACCTGGTGGTGT
CCCTGATGGTGTTACGGGACAGGGCCCTGCACAAGGCACCGTACTACTTC
CTGCTGGACCTCTGCCTGGCCGACACCATCCGCTCGGCTGTCTGTTTCCC
CTTCGTCCTGGTGTCCATCAAGAACGGCTCGGCGTGGACCTACAGCGTGC
TGAGCTGCAAGGTTGTGGCCTTCATGGCCGTGCTCTTCTGCTTCCATGCC
GCCTTCATGCTCTTCTGCATCAGCGTCACGCGCTACATGGCCATCGCCCA
CCACCGCTTCTACTCCAAGCGCATGACCTTCTGGACCTGTGTGGCGGTAG
TGTGCATGGTGTGGACGCTGTCCGTGGCCATGGCCTTCCCGCCCGTCTTC
GACGTGGGCACGTACAAGTTCATCCGCGAGGAGGACCAGTGCATCTTCGA
GCACCGCTACTTCAAGGCCAACGACACGCTGGGCTTCATGCTCATGCTGG
CCGTGCTGATCCTGGCCACTCACGTGGTCTACATGAAGCTCCTGCTCTTT
GAGTACAAGCACCGCAAGATGAAGCCCGTCCAGATGGTGCCCGCCATCAG
CCAGAACTGGACCTTCCACGGGCCCGGCGCTACCGGCCAGGCAGCAGCCA
ATTGGATCGCGGGATTCGGACGCGGTCCCATGCCCCCCACCCTGCTGGGC
ATCCGGCAGAACTTGCACAACCAGAACCGTCGCTTGCTGGGCATGGAGGA
GTTCAAGGCCGAGAAACAGCTTGGCAGGATGTTCTATGTGATCACTCTCT
TTTTCCTAGTGCTCTGGTCCCCCTACATTGTGGCCTGCTACTGGCGGGTC
TTTGTCAAGGCATGCACTATACCCCACCGGTACCTGTCCACCACGGTGTG
GATGAGCTTCGCCCAGGCCGGAGTGAACCCCATCATCTGCTTTCTCCTCA
ACAAGGACCTGAAGAAGGGACTGAAGGCTCACCTGCCTCCTTGTTGTAGG
ACTAAACCTCAACTGCCCCGCGAGCCTTACTGCGTCATGTGA
>Denticeps clupeoides sreb1
ATGGCGAACGCGAGCGACCTGTCGCTCCAGAACCACGCCGTCGCCGCCTC
GGCGGCCAAGCTGGCGTCCCTGGGGCTCATCATGTGCGTCAGCCTCGTGG
GGAACGTGTCGCTGTCGCTGCTGGTGCTCAGGGACAGCACCCTGCGCAGG
GCGCCCTACTACTTCCTGCTGGACCTGTGCGTGGCGGACGCGGTGCGCAC
GGCGGTCTGCTTCCCCTTCGTGCTGCTCTCCGTGGGCCGCGGCTCGGCGT
GGGGCTACGGCGCGGCGAGCTGCAAGGTCGTGGCGTTCATGGCGGTGCTC
TTCTGCTTCCACGTCGCCTTCCTGCTCTTCTGCGTCAGCGTGACGAGGTA
CATGGCGATCGCGCACCACAGGTTCTACTCCAAGCGCATGACGCCGTGGA
CGTGCGTGGCGGTGATCTGCATGGTGTGGACGCTGTCGGTCGCCATGGCC
TTCCCGCCCGTCTTCGACGTGGGCACCTACAAGTTCATCCGCGAGGAGGA
GCAGTGCATCTTTGAGCACCGCTACGTGAAGGCCAACGACACGCTGGGCT
TCATGCTGATGCTGGCCGTCATCGTGGGCACCACGCACGTGGTCTACGTC
AAGATGCTGTGCTTCGTGTACGGCCACCGCAAGATGAAGCCGGCTCAGCT
GGTCCCGGCGATCAGCCAGAACTGGACTTTTCACGGGCCGGGCGCCACGG
GCCAGGCGGCCGCCAACTGGATCGCGGGCTTCGGACGCGGGCCCACCCCG
CCCACGCTGGTGGGCATCAGGCAGGCCACGCACAACGCCAACCGCAGGCT
GCTGGTGTTGGACGAGTTCAAAATGGAGAAGCGCATCGGGAAGATGTTCT
ACATGCTCACCCTGACCTTCCTCTTGCTCTGGTCTCCTTACATCGTGTCC
TGCTACCTGCGCGTCTTCGTGAAGGGCGGCATGGTCCCGCAGGTCTACCT
GACCGCCGCCGTGTGGATGACGTTCGCCCAGGCCGGGGCGAACCCCATCA
TCTGCTTCATCTTCAACAAGGAGCTGAGGGTGCGCTTCAGGGCCTGCTTT
CATTGCTGTCCCGCCACGCAAACCCCCATGGAGCCGTACTGCGTCATATG
>Denticeps clupeoides sreb2
ATGATCCCTCCATCTATGGCGAACTATAGCCATGCAGGGGAGCACAACAT
CTTGCAGAATGTCTCTCCTCTCATCACGTTCCTCAAACTGACCTCCCTGG
GATTCATCATTGGCGTCGGCGTGGTCGGCAACCTCCTGATTTCCATCCTG
TTGGTCAAAGACAAAAGCCTGCACCGGGCTCCCTACTACTTCCTGCTGGA
CCTGTGTGCCTCGGATATCTTGCGCTCTGCAATCTGCTTCCCCTTCGTCT
TCACCTCCGTCAAGAACGGCTCCGCCTGGACGTACGGCACCCTCACCTGC
AAGGTGATCGCTTTCCTGGGGGTCCTTTCCTGCTTCCACACGGCCTTCAT
GCTCTTCTGCGTCAGCGTCACCCGCTACCTAGCCATAGCCCACCACCGAT
TCTACACCAAGAGGCTAACGTTCTGGACCTGCTTGGCTGTCATTTGCATG
GTGTGGACGCTTTCGGTGGCCATGGCCTTCCCTCCGGTGCTGGACGTGGG
CACGTACTCCTTCATCAGGGAGGAGGACCAGTGCACCTTCCAGCACCGCT
CTTTCCGGGTCAACGACTCGCTGGGCTTCATGCTCCTGCTGGCCCTCATC
CTGCTGGCCACCCAGCTGGTCTACCTCAAACTCATCTTCTTCGTTCACGA
CCGCCGGAAGATGAAGCCCGTCCAGTTCGTGCCCGCAGTCAGCCAGAACT
GGACCTTCCACGGGCCGGGAGCGAGCGGCCAGGCGGCGGCCAACTGGCTA
GCGGGCTTCGGACGAGGCCCGACTCCGCCCACCCTGCTGGGCATCAGGCA
AAACAGCAACGCGGCGGGGCGGCGGCGGCTCCTGGTGCTGGACGAGTTTA
AGACAGAGAAGCGGATCAGCCGGATGTTCTACATCATGACCTTCTTCTTT
CTGGCTCTGTGGGGGCCGTACCTGGTGGTGTGCTACTGGAGGGTGTTCGC
CCGTGGCCCGGTGGTGCCAGGCGGGTACCTGACGGCTGCAGTGTGGATGA
GCTTCGCCCAGGCTGGGGTCAACCCCTTCATCTGCATTTTCTCCAACCGG
GAGCTCAGGCGCTGCTTCAGCACCACCCTGCTCTACTGCAGAAAATCCAG
GTTACCAAGGGAACCCTACTGTGTTATATGA
>Denticeps clupeoides sreb3a
ATGGTGGACGGAGGCTCGTCATCTGCTGTGCCTACCTACATCAAGTTGGT
CCTTCTTGGGCTGATTATCTGCATTAGCCTAGTCGGCAACCTGGTGGTCT
CCTTGCTGGTCTTACGGGACAGGGCCTTGCACAAGGCCCCCTATTACTTC
CTGCTGGACCTCTGCCTGGCTGATACCATCCGCTCAGCCGTCTGCTTCCC
GTTCGTCTTGGTGTCCATCAAGAACGGTTCTGCCTGGACCTACAGCGTGC
TGAGCTGCAAGGTGGTTGCCTTCATGGCTGTTCTCTTCTGCTTCCACGCT
GCATTCATGCTGTTCTGCATTAGCGTCACTCGGTACATGGCCATAGCACA
CCACCGCTTTTACTCCAAGCGAATGACATTCTGGACCTGTGTTGCGGTGG
TTTGCATGGTCTGGACACTGTCGGTTGCCATGGCGTTCCCGCCCGTCTTT
GATGTGGGCACTTACAAGTTCATCCGCGAAGAGGACCAATGCATCTTCGA
GCACCGCTACTTCAAGGCCAACGATACACTGGGCTTCATGTTGATGCTGG
CTGTGTTGATTCTGGCAACGCACATAGTATACATGAAGCTCCTGCTCTTT
GAGTACAAGCACCGCAAGATGAAGCCTGTCCAGATGGTGCCTGCCATTAG
CCAGAACTGGACCTTCCATGGGCCCGGAGCCACCGGTCAGGCAGCAGCCA
ACTGGATTGCAGGATTTGGCCGTGGTCCCATGCCGCCCACCCTGCTGGGC
ATCCGGCAGAACTTGCACAACCAGAACCGCCGCTTGCTGGGCATGGAAGA
GTTCAAAGCGGAGAAACAGCTTGGCAGGATGTTCTATGTGATCACCCTGT
TTTTCCTGGTGCTTTGGTCACCATACATTGTGGCCTGCTACTGGCGGGTC
TTTGTGAAGGCGTGCACTATACCCCACCGATACCTTTCCACCACAGTGTG
GATGAGCTTTGCCCAGGCTGGAGTAAACCCCATTATCTGCTTCCTCCTCA
ACAAGGACCTGAAGAAGGGTCTGATGGCTCACCTGCCTCCTTGTTGTAGG
ACTAAACCTCAATTGCCCCGCGAGCCTTATTGCGTCATGTAA
>Cyprinus carpio Hunaghe sreb1a
ATGGCGAACACAAGTGATCCAGGGGGGAGCAACCCCTCGCTCCAGAATTATGCCATCACT
GCGTCTGCGGTCAAACTGGCGTCTTTGGGTCTCATCACCTGCATCAGCCTGCTCGGGAAT
ACCGTGCTCTCCGTGTTGGTGCTGAAAGACAGCTCGCTCCACAAGGCTCCATATTACTTC
CTCCTCGACCTGTGCGTGGCAGACATCATCCGCTCGGCCGTGTGCTTCCCGTTCGTGATG
ATCTCCATCAACAGCGGCTCCGTATGGAGCTACAGCATCATCAGCTGCAAGATCATCGCG
TTCGTGGCCGTCTTGTTCTGCTTCCACATCGCATTTCTCCTGTTCTGCGTCAGCGTAACG
CGCTACATGGCCATCGCGCACCACCGGTTCTACTCCAAACGCATGACGCTTTGGACATGC
GTCGCGGTCATATGTATGGTTTGGACGCTCTCGGTCGCCATGGCGTTTCCCCCGGTCTTC
GACGTCGGGACCTACAAATTTATCCGCGAGGAAGAGCAGTGCATATTCGAGCACAGATAC
GTGAAAGCCAATGACACGCTGGGCTTCATGCTCATGCTGGCCGTTATTGTGGCCACGACG
CACGTCGTGTATGTCAAAATGTTGTGTTTTGTTTACGACCACCGTAAAATGAAACCCGCG
CAGCTGGTTCCGGCTATCAGCCAGAACTGGACCTTCCACGGACCGGGCGCGACGGGCCAG
GCCGCTGCTAACTGGATCGCGGGGTTTGGACGCGGCCCGACCCCGCCGACGTTAGTGGGC
ATCAGGCAGGCGTCACACAACGCCAACCGGAGGCTGCTCGTGCTGGACGAGTTCAAGATG
GAGAAACGGATAGGAAAGATGTACTACATGATCACGCTGGCATTTCTGCTGTTCTGGGCG
CCCTACATTGTCTCGTGCTACATCCGGGTGTTTGTGAAGGGAAACGCGCTTCCTCAGGTG
TACCAGACCGCGGCCGTGTGGTTGACGTTCGCCCAGGCGGGGGCGAATCCCATCATATGT
TTCATATTCAATAAGGAGCTGAGAATGAGGTTCAAAGCCTGTTTGCCGTGTTGCCTGACT
ACTGAAACACCCATGGAGCCCTACTGCGTGATTTGA
>Cyprinus carpio Hunaghe sreb1b
ATGGCGAACACAAGTGATCCAGGGGGAAGCAACCCCTCGCTCCAGAATTATGCCATCACT
GCGTCTGCGGTCAAACTGGCGTCTTTGGGTCTCATCACCTGCATCAGCCTGCTCGGGAAT
ACCGTGCTCTCCGTGTTGGTGCTGAAAGACAGCTCGCTCCACAAGGCTCCATATTACTTC
CTCCTCGACCTGTGCGTGGCAGACATCATCCGCTCGGCCGTGTGCTTCCCGTTCGTGATG
ATCTCCATCAACAGCGGCTCCGTATGGAGCTACAGCATCATCAGCTGCAAGATCATCGCG
TTCGTGGCCGTCTTGTTCTGCTTCCACATCGCATTTCTCCTGTTCTGCGTCAGCGTAACG
CGCTACATGGCCATCGCGCACCACCGGTTCTACTCCAAACGCATGACGCTTTGGACATGC
GTCGCGGTCATATGTATGGTTTGGACGCTCTCGGTCGCCATGGCGTTTCCCCCGGTCTTC
GACGTCGGGACCTACAAATTTATCCGCGAGGAAGAGCAGTGCATATTCGAGCACAGATAC
GTGAAAGCCAACGACACACTAGGCTTCATGCTCATGCTGGCCGTGATTGTGGCCACGACG
CACGTCGTGTATGTCAAAATGCTGTGCTTTGTTTATGACCACCGCAAAATGAAGCCCGCG
CAGCTGGTTCCGGCTATTAGCCAAAACTGGACCTTTCACGGACCGGGCGCGACGGGCCAG
GCCGCCGCCAACTGGATCGCGGGGTTTGGACGCGGTCCGACGCCGCCGACGTTAGTGGGC
ATCAGACAGGCGTCACACAACACCAACCGGAGGCTGCTCGTGCTGGACGAGTTCAAGATG
GAGAAACGGATAGGGAAGATGTATTACATGATCACGCTGGCGTTTCTGCTGTTCTGGGCG
CCCTACATCGTCTCGTGTTACATCCGGGTGTTTGTGAAGGGAAACACGCTTCCTCAGGTG
TACCTGACCGCGGCCGTGTGGCTGACGTTCGCCCAGGCGGGGGCCAATCCCATCATATGT
TTCATATTCAATAAGGAGCTGAGGATGAGATTCAGAGCCTGTTTGCCGTGTTGCCTGACT
ACACAAACACCCATGGAGCCCTACTGCGTGATTTGA
>Cyprinus carpio Hunaghe sreb2a
ATGATCCCTTCTCCATCTATGGCGAACTACAGCCATGCAGGGGACCACAACAACATCTTG
CAGAATGTCTCTCCGCTCGCCACTTTCCTTAAACTGACCTCCCTGGGTTTCATCATCGGC
GTCGGCGTGGTCGGAAACCTCCTGATCTCCATCCTGCTGGTCAAAGACAAGAGCCTTCAT
CGAGCGCCCTACTACTTCCTGCTGGACCTCTGTGCTTCGGACATCCTCCGCTCAGCCATC
TGCTTCCCCTTCGTGTTCACCTCCGTCAAGAATGGATCAGCCTGGACTTACGGCACGCTG
ACCTGCAAAGTGATCGCCTTCTTGGGCGTGCTCTCCTGTTTCCACACTGCCTTCATGTTG
TTCTGCGTTAGTGTGACGCGGTACCTGGCCATCGCCCACCACCGCTTTTACACCAAGCGG
CTGACCTTCTGGACATGCCTGGCCGTCATATGCATGGTGTGGACGCTGTCGGTAGCCATG
GCGTTCCCTCCGGTGCTAGACGTGGGCACATACTCCTTCATCCGCGAGGAGGACCAGTGC
ACCTTCCAGCACCGTTCCTTCCGCGCCAATGACTCGTTGGGCTTCATGCTGCTCCTTGCA
CTCATCCTCCTGGCCACCCAGCTTGTCTACCTCAAGCTCATCTTTTTTGTCCACGACCGC
CGAAAGATGAAGCCGGTGCAGTTTGTCCCCGCCGTCAGCCAGAACTGGACCTTCCACGGC
CCGGGGGCGAGTGGCCAGGCCGCAGCGAACTGGCTGGCCGGCTTCGGCCGGGGCCCCACA
CCTCCGACCCTGCTGGGAATCCGGCAGAACAGCAATGCGGCGGGCCGCAGGCGTCTGCTG
GTGCTGGACGAGTTTAAGACAGAAAAGAGGATAAGCAGGATGTTCTACATCATTACCTTC
TTCTTCCTGAGCCTGTGGGGACCCTACCTGGTAGCCTGCTACTGGAGGGTGTTCGCCCGA
GGCCCAGTGATCCCGGGAGGTTACCTGACGGCGGCTGTGTGGATGAGCTTTGCCCAGGCG
GGAGTCAACCCCTTCATCTGCATCTTCTCCAACCGGGAGCTCCGGAGATGCTTCAGCACC
ACGCTCCTCTACTGCAGAAAATCCAGGTTACCGAGGGAACCCTACTGTGTTATATGA
>Cyprinus carpio Hunaghe sreb2b
ATGATCCCTTCTCCATCTATGGCGAACTACAGCCATGCAGGGGACCACAACATCTTGCAG
AATGTCTCTCCGCTCGCCACTTTCCTTAAACTGACCTCCCTGGGTTTCATCATTGGTGTC
GGCGTGGTCGGAAACCTCCTGATCTCCATCCTGCTGGTCAAAGACAAGAGCCTTCATCGA
GCGCCCTACTACTTCCTGCTGGACCTCTGCGCTTCGGACATCCTCCGCTCGGCCATCTGC
TTCCCCTTCGTCTTCACCTCCGTAAAGAATGGCTCAGCCTGGACGTACGGCACGCTGACC
TGCAAAGTGATCGCCTTCTTGGGCGTGCTCTCCTGTTTCCACACTGCCTTCATGCTGTTC
TGCGTTAGTGTGACGCGGTACCTGGCCATCGCCCACCACCGTTTTTACACCAAGCGGCTG
ACCTTCTGGACATGCCTGGCCGTCATATGCATGGTGTGGACGCTGTCGGTAGCCATGGCG
TTCCCTCCGGTGCTGGATGTGGGGACGTACTCCTTCATCCGTGAGGAGGACCAGTGCACC
TTCCAGCACCGCTCCTTCCGTGCCAATGACTCGTTGGGCTTCATGCTGCTCCTTGCACTC
ATCCTCCTGGCCACCCAGCTTGTCTACCTCAAGCTCATCTTTTTCGTCCACGACCGCCGA
AAGATGAAGCCGGTGCAGTTCGTGCCTGCTGTCAGCCAGAACTGGACCTTCCATGGCCCG
GGGGCAAGCGGCCAGGCTGCGGCGAACTGGCTGGCGGGCTTCGGCCGGGGCCCCACGCCT
CCAACCCTGCTGGGAATCCGGCAGAACACTAATGCGGCGGGCCGCAGGCGTCTGCTGGTG
CTGGACGAGTTTAAGACAGAAAAGAGGATAAGCAGGATGTTCTACATCATTACCTTCTTC
TTCCTGAGCCTGTGGGGACCCTACCTGGTAGCCTGCTACTGGAGGGTGTTCGCCCGAGGC
CCAGTGATCCCGGGAGGTTACCTGACGGCGGCTGTGTGGATGAGCTTTGCCCAGGCGGGA
GTCAACCCCTTCATCTGCATCTTCTCCAACCGGGAGCTCCGGAGATGCTTCAGCACCACG
CTCCTCTACTGCAGAAAATCCAGGTTACCAAGGGAACCCTACTGTGTTATATGA
>Cyprinus carpio Hunaghe sreb3a1
ATGGCCAACGGAAACGCAAGCAGCGATGGGCCTGGGAACCCCTTGGCGGCCGTGGTGTCC
ACGACTGGTGGCGTGATGGGTGGAGCACCTTCCTCGGCCGTGTCTACCTATGTGAAACTT
GTTCTTCTGGGCTCGATCATCTGCATCAGCCTGGTGGGCAACTTAGTGGTATCCCTGCTA
GTGTTACGGGACAGAGCCCTACACAAGGCACCCTACTACTTCCTTCTGGACCTCTGCCTC
GCCGACACCATCCGCTCGGCGGTCTGCTTTCCCTTTGTCCTGGTATCCATCAAGAACGGT
TCGGCCTGGACTTACAGCGTGCTCAGCTGCAAGGTGGTGGCCTTCATGGCCGTCCTTTTT
TGCTTCCATGCTGCCTTCATGCTGTTCTGCATTAGTGTCACACGCTACATGGCCATCGCC
CACCACCGCTTCTATTCCAAGCGAATGACCTTCTGGACCTGTGTGGCGGTGGTGTGCATG
GTCTGGACGCTGTCAGTCGCCATGGCCTTCCCACCCGTCTTTGACGTCGGCACCTACAAG
TTCATCCGCGAGGAGGACCAGTGCATCTTTGAACATCGCTACTTCAAGGCCAATGACACG
CTAGGCTTCATGCTGATGCTGGCTGTGCTAATCCTGGCTACTCACGTGGTCTACATGAAG
CTCCTGCTGTTTGAATACAAGCACCGAAAGATGAAGCCGGTTCAGATGGTTCCAGCCATC
AGCCAAAATTGGACCTTTCACGGACCTGGAGCCACAGGCCAGGCGGCCGCGAACTGGATA
GCAGGGTTCGGCCGTGGCCCAATGCCCCCCACTTTATTGGGCATCAGGCAGAACTTGCAC
AACCAGAACAGACGCCTGCTAGGCATGGAGGAGTTTAAGGCCGAGAAGCAGCTTGGGAGG
ATGTTCTATGTCATCACCTTGTTTTTTCTGGTGCTCTGGTCCCCGTACATTGTGGCCTGT
TACTGGCGGGTCTTTGTGAAGGCGTGCACCATCCCACACCGGTATCTTTCCACCACCGTG
TGGATGAGTTTCGCCCAAGCAGGCGTGAACCCCATCATCTGCTTTTTCCTCAACAAGGAC
CTGAAGAAGGGCCTGCTGGCCCACCTGCCTCCCTGCTGTAGAACTCCACCTCAACTGCCC
CGTGAGCCTTACTGTGTCATGTGA
>Cyprinus carpio Hunaghe sreb3a2
ATGGCCAACGGAAACGCAAGCAGCGATGGGCCTGGGAACCCCTTGGCGGCCGTGGTGTCC
ACTACAGGTGGCGTGATGGGTGGAGCACCTTCTTCGGCAGTGTCTACCTATGTAAAACTT
GTCCTTCTGGGGCTGATTATCTGCATCAGCCTGGTGGGCAACTTAGTGGTATCCCTGCTG
GTGTTAAGGGACAGAGCCCTACATAAGGCACCCTACTACTTTCTTCTGGACCTGTGCCTC
GCCGACACCATCCGCTCTGCGGTCTGCTTTCCCTTTGTCCTGGTGTCCATCAAGAACGGC
TCGGCCTGGACTTACAATGTGCTCAGCTGCAAGGTGGTGGCCTTCATGGCCGTCCTTTTT
TGCTTCCATGCTGCCTTCATGCTGTTCTGCATTAGTGTCACACGCTACATGGCCATCGCC
CACCACCGCTTCTATTCCAAGCGAATGACCTTCTGGACCTGTGTGGCGGTGGTGTGCATG
GTCTGGACGCTGTCAGTCGCCATGGCCTTCCCACCCGTCTTTGACGTCGGCACCTACAAG
TTCATCCGCGAGGAGGACCAGTGCATCTTTGAACATCGCTACTTCAAGGCCAATGACACG
CTAGGCTTCATGCTGATGCTGGCTGTGCTAATCCTGGCTACTCACGTGGTCTACATGAAG
CTCCTGCTGTTTGAATACAAGCACCGAAAGATGAAGCCGGTTCAGATGGTTCCAGCCATC
AGCCAAAATTGGACCTTTCACGGACCTGGAGCCACAGGCCAGGCGGCCGCGAACTGGATA
GCAGGGTTCGGCCGTGGCCCAATGCCCCCCACTTTATTGGGCATCAGGCAGAACTTGCAC
AACCAGAACAGACGCCTGCTAGGCATGGAGGAGTTTAAGGCCGAGAAGCAGCTTGGGAGG
ATGTTCTATGTCATCACCTTGTTTTTTCTGGTGCTCTGGTCCCCGTACATTGTGGCCTGT
TACTGGCGGGTCTTTGTGAAGGCGTGCACCATCCCACACCGGTATCTTTCCACCACCGTG
TGGATGAGTTTCGCCCAAGCAGGCGTGAACCCCATCATCTGCTTTTTCCTCAACAAGGAC
CTGAAGAAAGGCTTTCTGGCCCACCTGCCTCCCTGCTGTAGAACTCCACCTCAACTACCC
CGTGAGCCTTACTGTGTCATGTGA
>Cyprinus carpio Hebao sreb1a
ATGGCGAACACAAGTGATCCAGGGGGAAGCAACCCCTCGCTCCAGAATTATGCCATCACT
GCGTCTGCGGTCAAACTGGCGTCTTTGGGTCTCATCACCTGTATCAGCCTGCTCGGGAAT
ACCATGCTCTCGGTGCTGGTGCTGAAAGACAGCTCGCTCCACAAGGCTCCGTATTACTTC
CTCCTCGACCTGTGCGTGACAGACATCATCCGCTCGGCCGTGTGCTTCCCGTTCGTGATG
ATCTCCATCAACAGCGGCTCCGTATGGAGCTATAGCATCATCAGCTGCAAGATCATCGCG
TTCATGGCCGTCTTGTTCTGCTTCCACATCGCCTTCCTCCTGTTCTGCGTCAGCGTAACG
CGCTACATGGCCATCGCGCACCACCGGTTCTACTCCAAACGCATGACGCTTTGGACATGC
GTCGCGGTCATATGTATGGTTTGGACGCTCTCGGTCGCCATGGCGTTTCCCCCGGTCTTC
GACGTCGGGACCTACAAATTTATCCGCGAGGAAGAGCAGTGCATATTCGAGCACAGATAC
GTGAAAGCCAACGACACACTAGGCTTCATGCTCATGCTGGCCGTGATTGTGGCCACGACG
CACGTCGTGTATGTCAAAATGCTGTGCTTTGTTTATGACCACCGCAAAATGAAGCCCGCG
CAGCTGGTTCCGGCTATTAGCCAAAACTGGACCTTTCACGGACCGGGCGCGACGGGCCAG
GCCGCCGCCAACTGGATCGCGGGGTTTGGACGCGGTCCGACGCCGCCGACGTTAGTGGGC
ATCAGACAGGCGTCACACAACACCAACCGGAGGCTGCTCGTGCTGGACGAGTTCAAGATG
GAGAAACGGATAGGGAAGATGTATTACATGATCACGCTGGCGTTTCTGCTGTTCTGGGCG
CCCTACATCGTCTCGTGTTACATCCGGGTGTTTGTGAAGGGAAACACGCTTCCTCAGGTG
TACCTGACCGCGGCCGTGTGGCTGACGTTCGCCCAGGCGGGGGCCAATCCCATCATATGT
TTCATATTCAATAAGGAGCTGAGGATGAGATTCAGAGCCTGTTTGCCGTGTTGCCTGACT
ACACAAACACCCATGGAGCCCTACTGCGTGATTTGA
>Cyprinus carpio Hebao sreb1b
ATGGCGAACACAAGTGATCCAGGGGGGAGCAACCCCTCGCTCCAGAATTATGCCATCACT
GCGTCTGCGGTCAAACTGGCGTCTTTGGGTCTCATCACCTGCATCAGTCTGCTCGGGAAT
ACCGTGCTCTCCGTGTTGGTGCTGAAAGACAGCTCGCTACACAAGGCTCCATATTACTTC
CTCCTCGACCTGTGCGTGGCAGACATCATCCGCTCGGCCGTGTGCTTCCCGTTCGTGATG
ATCTCCATCAACAGCGGCTCCGTATGGAGCTACAGCATCATCAGCTGCAAGATCATCGCG
TTCGTGGCCGTCTTGTTCTGCTTCCACATCGCATTTCTCCTGTTCTGCGTCAGCGTAACG
CGCTACATGGCCATCGCGCACCACCGGTTCTACTCCAAACGCATGACGCTATGGACATGC
GTCGCGGTGATTTGTATGGTGTGGACACTCTCAGTCGCCATGGCGTTTCCCCCAGTCTTC
GACGTCGGAACCTACAAATTTATCCGCGAGGAAGAGCAGTGCATATTCGAGCACAGATAC
GTGAAAGCCAATGACACGCTGGGCTTCATGCTCATGCTGGCCGTTATTGTGGCCACGACG
CACGTCGTGTATGTCAAAATGTTGTGTTTTGTTTACGACCACCGTAAAATGAAACCCGCG
CAGCTGGTTCCGGCTATCAGCCAGAACTGGACCTTCCACGGACCGGGCGCGACGGGCCAG
GCCGCTGCTAACTGGATCGCGGGGTTTGGACGCGGCCCGACGCCGCCGACGTTAGTGGGC
ATCAGACAGGCGTCACACAACGCCAACCGGAGGCTGCTCGTGCTGGACGAGTTCAAGATG
GAGAAACGGATAGGAAAGATGTACTACATGATCACGCTGGCATTTCTGCTGTTCTGGGCG
CCCTACATTGTCTCTTGCTACATCCGGGTGTTTGTGAAGGGAAACGCGCTTCCTCAGGTG
TACCAGACCGCGGCCGTGTGGTTGACGTTCGCCCAGGCGGGGGCGAATCCCATCATATGT
TTCATATTCAATAAGGAGCTGAGAATGAGGTTCAAAGCCTGTTTGCCGTGTTGCCTGACT
ACTGAAACACCCATGGAGCCCTACTGCGTGATTTGA
>Cyprinus carpio Hebao sreb2a
ATGATCCCTTCTCCATCTATGGCGAACTACAGCCATGCAGGGGACCACAACAACATCTTG
CAGAATGTCTCTCCGCTCGCCACTTTCCTTAAACTGACCTCCCTGGGTTTCATCATCGGC
GTCGGCGTGGTCGGAAACCTCCTGATCTCCATCCTGCTGGTCAAAGACAAGAGCCTTCAT
CGAGCGCCCTACTACTTCCTGCTGGACCTCTGTGCTTCGGACATCCTCCGCTCAGCCATC
TGCTTCCCCTTCGTGTTCACCTCCGTCAAGAATGGATCAGCCTGGACTTACGGCACGCTG
ACCTGCAAAGTGATCGCCTTCTTGGGCGTGCTCTCCTGTTTCCACACTGCCTTCATGTTG
TTCTGTGTTAGTGTGACGCGGTACCTGGCCATCGCCCACCACCGCTTTTACACCAAGCGG
CTGACCTTCTGGACATGCCTGGCCGTCATATGCATGGTGTGGACGCTGTCGGTAGCCATG
GCGTTCCCTCCGGTGCTAGACGTGGGCACATACTCCTTCATCCGCGAGGAGGACCAGTGC
ACCTTCCAGCACCGTTCCTTCCGCGCCAATGACTCGTTGGGCTTCATGCTGCTCCTTGCA
CTCATCCTCCTGGCCACCCAGCTTGTCTACCTCAAGCTCATCTTTTTTGTCCACGACCGC
CGAAAGATGAAGCCGGTGCAGTTTGTCCCCGCCGTCAGCCAGAACTGGACCTTCCACGGC
CCGGGGGCGAGTGGCCAGGCCGCAGCGAACTGGCTGGCCGGCTTCGGCCGGGGCCCCACA
CCTCCGACCCTGCTGGGAATCCGGCAGAACAGCAATGCGGCGGGCCGCAGGCGTCTGCTG
GTGCTGGACGAGTTTAAGACAGAAAAGAGGATAAGCAGGATGTTCTACATCATTACCTTC
TTCTTCCTGAGCCTGTGGGGACCCTACCTGGTAGCCTGCTACTGGAGGGTGTTCGCCCGA
GGCCCAGTGATCCCGGGAGGCTACCTGACGGCGGCCGTGTGGATGAGCTTCGCCCAAGCG
GGAGTCAACCCCTTCATCTGCATCTTCTCCAACCGGGAGCTCCGGCGATGCTTCAGCACC
ACGCTCCTCTACTGCAGAAAATCCAGGTTACCGAGGGAACCCTACTGTGTTATATGA
>Cyprinus carpio Hebao sreb2b
ATGATCCCTTCTCCATCTATGGCGAACTACAGCCATGCAGGGGACCACAACATCTTGCAG
AATGTCTCTCCGCTCGCCACTTTCCTTAAACTGACCTCCCTGGGTTTCATCATTGGTGTC
GGCGTGGTCGGAAACCTCCTGATCTCCATCCTGCTGGTCAAAGACAAGAGCCTTCATCGA
GCGCCCTACTACTTCCTGCTGGACCTCTGTGCTTCGGACATCCTCCGCTCAGCCATCTGC
TTCCCCTTCGTGTTCACCTCCGTCAAGAATGGATCAGCCTGGACTTACGGCACGCTGACC
TGCAAAGTGATCGCCTTCTTGGGCGTGCTCTCCTGTTTCCACACTGCCTTCATGCTGTTC
TGCGTTAGCGTGACACGGTACCTGGCCATCGCCCACCACCGTTTTTACACCAAGCGGCTG
ACCTTCTGGACATGCCTGGCCGTCATATGCATGGTGTGGACACTGTCGGTAGCCATGGCG
TTCCCTCCGGTGCTGGATGTGGGGACGTACTCCTTCATCCGTGAGGAGGACCAGTGCACC
TTCCAGCACCGCTCCTTCCGTGCCAATGACTCGTTGGGCTTCATGCTGCTCCTTGCACTC
ATCCTCCTGGCCACCCAGCTTGTCTACCTCAAGCTCATCTTTTTCGTCCATGACCGCCGA
AAGATGAAGCCGGTGCAGTTCGTGCCTGCTGTCAGCCAGAACTGGACCTTCCATGGCCCG
GGGGCAAGCGGCCAGGCCGCGGCGAACTGGCTGGCGGGCTTCGGCCGGGGCCCCACGCCT
CCAACCCTGCTGGGAATCCGGCAGAACACTAATGCGGCGGGCCGCAGGCGTCTGCTGGTG
CTGGACGAGTTTAAGACAGAAAAGAGGATAAGCAGGATGTTCTACATCATTACCTTCTTC
TTCCTGAGCCTGTGGGGACCCTACCTGGTAGCCTGCTACTGGAGGGTGTTCGCCCGAGGC
CCAGTGATCCCGGGAGGTTACCTGACGGCGGCTGTGTGGATGAGCTTTGCCCAGGCGGGA
GTCAACCCCTTCATCTGCATCTTCTCCAACCGGGAGCTCCGGAGATGCTTCAGCACCACG
CTCCTCTACTGCAGAAAATCCAGGTTACCAAGGGAACCCTACTGTGTTATATGA
>Cyprinus carpio Hebao sreb3a1
ATGGCCAACGGAAACGCAAGCAGCGATGGGCCTGGGAACCCCTTGGCGGCCGTGGTGTCC
ACGACTGGTGGCGTGATGGGTGGAGCACCTTCCTCGGCCGTGTCTACCTATGTGAAACTT
GTTCTTCTGGGCTTGATCATCTGCATCAGCCTGGTGGGCAACTTAGTGGTATCCCTGCTA
GTGTTACGGGACAGAGCCCTACACAAGGCACCCTACTACTTCCTTCTGGACCTCTGCCTC
GCCGACACCATCCGCTCGGCGGTCTGCTTTCCCTTTGTCCTGGTATCCATCAAGAACGGT
TCGGCCTGGACTTACAGCGTGCTCAGCTGCAAGGTGGTGGCCTTCATGGCCGTCCTTTTT
TGCTTCCATGCTGCCTTCATGCTGTTCTGCATTAGTGTCACACGCTACATGGCCATCGCC
CACCACCGCTTCTATTCCAAGCGAATGACCTTCTGGACCTGTGTGGCGGTGGTGTGCATG
GTCTGGACGCTGTCAGTCGCCATGGCCTTCCCACCCGTCTTTGACGTCGGCACCTACAAG
TTCATCCGCGAGGAGGACCAGTGCATCTTTGAACATCGCTACTTCAAGGCCAATGACACG
CTAGGCTTCATGCTGATGCTGGCTGTGCTAATCCTGGCTACTCACGTGGTCTACATGAAG
CTCCTGCTGTTTGAATACAAGCACCGAAAGATGAAGCCGGTTCAGATGGTTCCAGCCATC
AGCCAAAATTGGACCTTTCACGGACCTGGAGCCACAGGCCAGGCGGCCGCGAACTGGATA
GCAGGGTTCGGCCGTGGCCCAATGCCCCCCACTTTATTGGGCATCAGGCAGAACTTGCAC
AACCAGAACAGACGCCTGCTAGGCATGGAGGAGTTTAAGGCCGAGAAGCAGCTTGGGAGG
ATGTTCTATGTCATCACCTTGTTTTTTCTGGTGCTCTGGTCCCCTTACATTGTGGCCTGT
TACTGGCGGGTCTTTGTGAAGGCGTGCACCATCCCGCACCGGTATCTTTCAACCACCGTG
TGGATGAGTTTTGCCCAAGCGGGCGTGAACCCCATCATCTGCTTTTTCCTCAACAAGGAC
CTGAAGAAGGGCCTGCTGGCCCACCTGCCTCCCTGCTGTAGAACTCCACCTCAACTGCCC
CGTGAGCCTTACTGTGTCATGTGA
>Cyprinus carpio Hebao sreb3a2
ATGGCCAACGGAAACGCAAGCAGCGATGGGCCTGGGAACCCCTTGGCGGCCGTGGTGTCC
ACTACAGGTGGCGTGATGGGTGGAGCACCTTCTTCGGCAGTGTCTACCTATGTAAAACTT
GTCCTTCTGGGGCTGATTATCTGCATCAGCCTGGTGGGCAACTTAGTGGTATCCCTGCTG
GTGTTAAGGGACAGAGCCCTACATAAGGCACCCTACTACTTTCTTCTGGACCTGTGCCTC
GCCGACACCATCCGCTCTGCGGTCTGCTTTCCCTTTGTCCTGGTGTCCATCAAGAACGGC
TCGGCCTGGACTTACAATGTGCTCAGCTGCAAGGTGGTGGCCTTCATGGCCGTCCTTTTT
TGCTTCCATGCTGCCTTCATGCTGTTCTGCATTAGTGTCACACGCTACATGGCCATTGCC
CACCACCGCTTCTATTCCAAGCGAATGACCTTCTGGACCTGCGTGGCAGTGGTATGTATG
GTCTGGACGCTTTCAGTCGCCATGGCATTCCCACCCGTCTTTGACGTTGGCACCTACAAG
TTTATCCGCGAGGAGGACCAGTGCATCTTTGAACATCGCTACTTCAAGGCCAATGACACC
CTAGGCTTCATGCTGATGCTGGCTGTGCTAATCCTGGCTACACACGTGGTCTACATGAAG
CTCCTGCTGTTCGAATACAAGCACCGAAAGATGAAGCCGGTCCAGATGGTTCCAGCCATC
AGCCAAAACTGGACCTTTCACGGACCTGGAGCCACAGGACAGGCGGCCGCAAACTGGATA
GCAGGGTGCGGCCGTGGCCCAATGCCTCCCACTTTATTGGGCATCAGGCAGAACTTGCAC
AACCAGAACAGACGCCTGCTAGGCATGGAGGAGTTCAAGGCTGAGAAGCAGCTTGGCAGG
ATGTTCTATGTCATCACCTTGTTTTTTCTGGTGCTCTGGTCCCCGTACATTGTGGCCTGT
TACTGGCGGGTCTTTGTGAAGGCGTGCACCATCCCACACCGGTATCTTTCCACCACCGTG
TGGATGAGTTTCGCCCAAGCAGGCGTGAACCCCATCATCTGCTTTTTCCTCAACAAGGAC
CTGAAGAAAGGCTTTCTGGCCCACCTGCCTCCCTGCTGTAGAACTCCACCTCAACTACCC
CGTGAGCCTTACTGTGTCATGTGA
>Cyprinus carpio German Mirror sreb1a
ATGGCGAACACAAGTGATCCAGGGGGAAGCAACCCCTCGCTCCAGAATTATGCCATCACT
GCGTCTGCGGTCAAACTGGCGTCTTTGGGTCTCATCACCTGTATCAGCCTGCTCGGGAAT
ACCATGCTCTCGGTGCTGGTGCTGAAAGACAGCTCGCTCCACAAGGCTCCGTATTACTTC
CTCCTCGACCTGTGCGTGACAGACATCATCCGCTCGGCCGTGTGCTTCCCGTTCGTGATG
ATCTCCATCAACAGCGGCTCCGTATGGAGCTATAGCATCATCAGCTGCAAGATCATCGCG
TTCATGGCCGTCTTGTTCTGCTTCCACATCGCCTTCCTCCTGTTCTGCGTCAGCGTAACG
CGCTACATGGCCATCGCGCACCACCGGTTCTACTCCAAACGCATGACGCTTTGGACATGC
GTCGCGGTCATATGTATGGTTTGGACGCTCTCGGTCGCCATGGCGTTTCCCCCGGTCTTC
GACGTCGGGACCTACAAATTTATCCGCGAGGAAGAGCAGTGCATATTCGAGCACAGATAC
GTGAAAGCCAACGACACACTAGGCTTCATGCTCATGCTGGCCGTGATTGTGGCCACGACG
CACGTCGTGTATGTCAAAATGCTGTGCTTTGTTTATGACCACCGCAAAATGAAGCCCGCG
CAGCTGGTTCCGGCTATTAGCCAAAACTGGACCTTTCACGGACCGGGCGCGACGGGCCAG
GCCGCCGCCAACTGGATCGCGGGGTTTGGACGCGGTCCGACGCCGCCGACGTTAGTGGGC
ATCAGACAGGCGTCACACAACACCAACCGGAGGCTGCTCGTGCTGGACGAGTTCAAGATG
GAGAAACGGATAGGGAAGATGTATTACATGATCACGCTGGCGTTTCTGCTGTTCTGGGCG
CCCTACATCGTCTCGTGTTACATCCGGGTGTTTGTGAAGGGAAACACGCTTCCTCAGGTG
TACCTGACCGCGGCCGTGTGGCTGACGTTCGCCCAGGCGGGGGCCAATCCCATCATATGT
TTCATATTCAATAAGGAGCTGAGGATGAGATTCAGAGCCTGTTTGCCGTGTTGCCTGACT
ACACAAACACCCATGGAGCCCTACTGCGTGATTTGA
>Cyprinus carpio German Mirror sreb1b
ATGGCGAACACAAGTGATCCAGGGGGGAGCAACCCCTCGCTCCAGAATTATGCCATCACT
GCGTCTGCGGTCAAACTGGCGTCTTTGGGTCTCATCACCTGCATCAGTCTGTTCGGGAAT
ACCGTGCTCTCCGTGTTGGTGCTGAAAGACAGCTCGCTACACAAGGCTCCATATTACTTC
CTCCTCGACCTGTGCGTGGCAGACATCATCCGCTCGGCCGTGTGCTTCCCGTTCGTGATG
ATCTCCATCAACAGCGGCTCCGTATGGAGCTACAGCATCATCAGCTGCAAGATCATCGCG
TTCGTGGCCGTCTTGTTTTGCTTCCACATCGCATTTCTCCTGTTCTGCGTCAGCGTAACG
CGCTACATGGCCATCGCGCACCACCGGTTCTACTCCAAACGCATGACGCTATGGACATGC
GTCGCGGTGATTTGTATGGTGTGGACACTCTCAGTCGCCATGGCGTTTCCCCCAGTCTTC
GACGTCGGAACCTACAAATTTATCCGCGAGGAAGAGCAGTGCATATTCGAGCACAGATAC
GTGAAAGCCAATGACACGCTGGGCTTCATGCTCATGCTGGCTGTTATTGTGGCCACGACG
CACGTCGTGTATGTCAAAATGTTGTGTTTTGTTTACGACCACCGTAAAATGAAACCCGCG
CAGCTGGTTCCGGCTATCAGCCAGAACTGGACCTTCCACGGACCGGGCGCGACGGGCCAG
GCCGCTGCTAACTGGATCGCGGGGTTTGGACGCGGCCCGACGCCGCCGACGTTAGTGGGC
ATCAGACAGGCGTCACACAACGCCAACCGGAGGCTGCTCGTGCTGGACGAGTTCAAGATG
GAGAAACGGATAGGAAAGATGTACTACATGATCACGCTGGCATTTCTGCTGTTCTGGGCG
CCCTACATTGTCTCGTGCTACATCCGGGTGTTTGTGAAGGGAAACGCGCTTCCTCAGGTG
TACCAGACCGCGGCCGTGTGGTTGACGTTCGCCCAGGCGGGGGCGAATCCCATCATATGT
TTCATATTCAATAAGGAGCTGAGAATGAGGTTCAAAGCCTGTTTGCCGTGTTGCCTGACT
ACTGAAACACCCATGGAGCCCTACTGCGTGATTTGA
>Cyprinus carpio German Mirror sreb2a
ATGATCCCTTCTCCATCTATGGCGAACTACAGCCATGCAGGGGACCACAACAACATCTTG
CAGAATGTCTCTCCGCTCGCCACTTTCCTTAAACTGACCTCCCTGGGTTTCATCATCTGC
GTCGGCGTGGTCGGAAACCTCCTGATCTCCATCCTGCTGGTCAAAGACAAGAGCCTTCAT
CGAGCGCCCTACTACTTCCTGCTGGACCTCTGTGCTTCGGACATCCTCCGCTCAGCCATC
TGCTTCCCCTTCGTGTTCACCTCCGTCAAGAATGGATCAGCCTGGACTTACGGCACGCTG
ACCTGCAAAGTGATCGCCTTCTTGGGCGTGCTCTCCTGTTTCCACACTGCCTTCATGTTG
TTCTGTGTTAGTGTGACGCGGTACCTGGCCATCGCCCACCACCGCTTTTACACCAAGCGG
CTGACCTTCTGGACATGCCTGGCCGTCATATGCATGGTGTGGACGCTGTCGGTAGCCATG
GCGTTCCCTCCGGTGCTAGACGTGGGCACATACTCCTTCATCCGCGAGGAGGACCAGTGC
ACCTTCCAGCACCGTTCCTTCCGCGCCAATGACTCGTTGGGCTTCATGCTGCTCCTTGCA
CTCATCCTCCTGGCCACCCAGCTTGTCTACCTCAAGCTCATCTTTTTTGTCCACGACCGC
CGAAAGATGAAGCCGGTGCAGTTTGTCCCCGCCGTCAGCCAGAACTGGACCTTCCACGGC
CCGGGGGCGAGTGGCCAGGCCGCAGCGAACTGGCTGGCCGGCTTCGGCCGGGGCCCCACA
CCTCCGACCCTGCTGGGAATCCGGCAGAACAGCAATGCGGCGGGCCGCAGGCGTCTGCTG
GTGCTGGACGAGTTTAAGACAGAAAAGAGGATAAGCAGGATGTTCTACATCATTACCTTC
TTCTTCCTGAGCCTGTGGGGACCCTACCTGGTAGCCTGCTACTGGAGGGTGTTCGCCCGA
GGCCCAGTGATCCCGGGAGGCTACCTGACGGCGGCCGTGTGGATGAGCTTCGCCCAAGCG
GGAGTCAACCCCTTCATCTGCATCTTCTCCAACCGGGAGCTCCGGAGATGCTTCAGCACC
ACGCTCCTCTACTGCAGAAAATCCAGGTTACCGAGGGAACCCTACTGTGTTATATGA
>Cyprinus carpio German Mirror sreb2b
ATGATCCCTTCTCCATCTATGGCGAACTACAGCCATGCAGGGGACCACAACATCTTGCAG
AATGTCTCTCCGCTCGCCACTTTCCTTAAACTGACCTCCCGGGGTTTCATCATCGGCGTC
GGTGTGGTCGGAAACCTCCTGATCTCCATCCTGCTGGTCAAAGACAAGAGCCTTCATCGA
GCGCCCTACTACTTCCTGCTGGACCTCTGCGCTTCGGACATCCTCCGCTCGGCCATCTGC
TTCCCCTTCGTCTTCACCTCCGTAAAGAATGGCTCAGCCTGGACGTACGGCACGCTGACC
TGCAAAGTGATCGCCTTCTTGGGCGTGCTCTCCTGTTTCCACACTGCCTTCATGCTGTTC
TGCGTTAGCGTGACGCGGTACCTGGCCATCGCCCACCACCGTTTTTACACCAAGCGGCTG
ACCTTCTGGACATGCCTGGCCGTCATATGCATGGTGTGGACGCTGTCGGTAGCCATGGCG
TTCCCTCCGGTGCTGGATGTGGGGACGTACTCCTTCATCCGTGAGGAGGACCAGTGCACC
TTCCAGCACCGCTCCTTCCGTGCCAATGACTCGTTGGGCTTCATGCTGCTCCTTGCACTC
ATCCTCCTGGCCACCCAGCTTGTCTACCTCAAGCTCATCTTTTTCGTCCACGACCGCCGA
AAGATGAAGCCGGTGCAGTTCGTGCCTGCTGTCAGCCAGAACTGGACCTTCCATGGCCCG
GGGGCAAGCGGCCAGGCCGCGGCGAACTGGCTGGCGGGCTTCGGCCGGGGCCCCACGCCT
CCAACCCTGCTGGGAATCCGGCAGAACACTAATGCGGCGGGCCGCAGGCGTCTGCTGGTG
CTGGACGAGTTTAAGACAGAAAAGAGGATAAGCAGGATGTTCTACATCATTACCTTCTTC
TTCCTGAGCCTGTGGGGACCCTACCTGGTAGCCTGCTACTGGAGGGTGTTCGCCCGAGGC
CCAGTGATCCCGGGAGGTTACCTGACGGCGGCTGTGTGGATGAGCTTTGCCCAGGCGGGA
GTCAACCCCTTCATCTGCATCTTCTCCAACCGGGAGCTCCGGAGATGCTTCAGCACCACG
CTCCTCTACTGCAGAAAATCCAGGTTACCAAGGGAACCCTACTGTGTTATATGA
>Cyprinus carpio German Mirror sreb3a1
ATGGCCAACGGAAACGCAAGCAGCGATGGGCCTGGGAACCCCTTGGCGGCCGTGGTGTCC
ACGACTGGTGGCGTGATGGGTGGAGCACCTTCCTCGGCCGTGTCTACCTATGTGAAACTT
GTTCTTCTGGGCTCGATCATCTGCATCAGCCTGGTGGGCAACTTAGTGGTATCCCTGCTA
GTGTTACGGGACAGAGCCCTACACAAGGCACCCTACTACTTCCTTCTGGACCTCTGCCTC
GCCGACACCATCCGCTCGGCGGTCTGCTTTCCCTTTGTCCTGGTATCCATCAAGAACGGT
TCGGCCTGGACTTACAGCGTGCTCAGCTGCAAGGTGGTGGCCTTCATGGCCGTCCTTTTT
TGCTTCCATGCTGCCTTCATGCTGTTCTGCATTAGTGTCACACGCTACATGGCCATCGCC
CACCACCGCTTCTATTCCAAGCGAATGACCTTCTGGACCTGTGTGGCGGTGGTGTGCATG
GTCTGGACGCTGTCAGTCGCCATGGCCTTCCCACCCGTCTTTGACGTCGGCACCTACAAG
TTCATCCGCGAGGAGGACCAGTGCATCTTTGAACATCGCTACTTCAAGGCCAATGACACG
CTAGGCTTCATGCTGATGCTGGCTGTGCTAATCCTGGCTACTCACGTGGTCTACATGAAG
CTCCTGCTGTTTGAATACAAGCACCGAAAGATGAAGCCGGTTCAGATGGTTCCAGCCATC
AGCCAAAATTGGACCTTTCACGGACCTGGAGCCACAGGCCAGGCGGCCGCGAACTGGATA
GCAGGGTTCGGCCGTGGCCCAATGCCCCCCACTTTATTGGGCATCAGGCAGAACTTGCAC
AACCAGAACAGACGCCTGCTAGGCATGGAGGAGTTTAAGGCCGAGAAGCAGCTTGGGAGG
ATGTTCTATGTCATCACCTTGTTTTTTCTGGTGCTCTGGTCCCCTTACATTGTGGCCTGT
TACTGGCGGGTCTTTGTGAAGGCGTGCACCATCCCGCACCGGTATCTTTCAACCACCGTG
TGGATGAGTTTTGCCCAAGCGGGCGTGAACCCCATCATCTGCTTTTTCCTCAACAAGGAC
CTGAAGAAGGGCCTGCTGGCCCACCTGCCTCCCTGCTGTAGAACTCCACCTCAACTGCCC
CGTGAGCCTTACTGTGTCATGTGA
>Cyprinus carpio German Mirror sreb3a2
ATGGCCAACGGAAACGCAAGCAGCGATGGGCCTGGGAACCCCTTGGCGGCCGTGGTGTCC
ACTACAGGTGGCATGATGGGTGGAGCACCTTCTTCGGCAGTGTCTACCTATGTAAAACTT
GTCCTTCTGGGGCTGATTATCTGCATCAGCCTGGTGGGCAACTTAGTGGTATCCCTGCTG
GTGTTAAGGGACAGAGCCCTACATAAGGCACCCTACTACTTTCTTCTGGACCTGTGCCTC
GCCGACACCATCCGCTCTGCGGTCTGCTTTCCCTTTGTCCTGGTGTCCATCAAGAACGGC
TCGGCCTGGACTTACAATGTGCTCAGCTGCAAGGTGGTGGCCTTCATGGCCGTCCTTTTT
TGCTTCCATGCTGCCTTCATGCTGTTCTGCATTAGTGTCACACGCTACATGGCCATTGCC
CACCACCGCTTCTATTCCAAGCGAATGACCTTCTGGACCTGCGTGGCAGTGGTATGTATG
GTCTGGACGCTTTCAGTCGCCATGGCATTCCCACCCGTCTTTGACGTTGGCACCTACAAG
TTTATCCGCGAGGAGGACCAGTGCATCTTTGAACATCGCTACTTCAAGGCCAATGACACC
CTAGGCTTCATGCTGATGCTGGCTGTGCTAATCCTGGCTACACACGTGGTCTACATGAAG
CTCCTGCTGTTCGAATACAAGCACCGAAAGATGAAGCCGGTCCAGATGGTTCCAGCCATC
AGCCAAAACTGGACCTTTCACGGACCTGGAGCCACAGGACAGGCGGCCGCAAACTGGATA
GCAGGGTTCGGCCGTGGCCCAATGCCTCCCACTTTATTGGGCATCAGGCAGAACTTGCAC
AACCAGAACAGACGCCTGCTAGGCATGGAGGAGTTCAAGGCTGAGAAGCAGCTTGGCAGG
ATGTTCTATGTCATCACCTTGTTTTTTCTGGTGCTCTGGTCCCCGTACATTGTGGCCTGT
TACTGGCGAGTCTTTGTGAAGGCGTGCACCATCCCACACCGGTATCTTTCCACCACCGTG
TGGATGAGTTTCGCCCAAGCAGGCGTGAACCCCATCATCTGCTTTTTCCTCAACAAGGAC
CTGAAGAAAGGCTTTCTGGCCCACCTGCCTCCCTGCTGTAGAACTCCACCTCAACTACCC
CGTGAGCCTTACTGTGTCATGTGA
>Sinocyclocheilus rhinocerous sreb1a
ATGGCGAACACAAGTGATCCAGGGGGAAGCAACCCCTCGCTCCAGAATTATGCCATCACT
GCGTCTGCGGTCAAACTGGCGTCTTTGGGTCTCATCACCTGCATCAGCCTGCTCGGGAAT
ACCATGCTCTCCGTGCTGGTGCTGAAAGACAGCTCGCTCCACAAGGCTCCGTATTACTTC
CTCCTCGACCTGTGCGTGGCAGACATCATCCGCTCGGCCGTGTGCTTCCCGTTCGTGATG
ATCTCCATCAACAGCGGCTCCGTATGGAGCTACGGCATCATCAGCTGCAAGATCATCGCG
TTCATGGCCGTCTTGTTCTGCTTCCACATCGCCTTCCTCCTGTTCTGCATCAGCGTAACG
CGCTACATGGCCATCGCGCACCACCGGTTCTACTCCAAACGCATGACGCTTTGGACATGC
GTCGCGGTCATATGTATGGTGTGGACGCTCTCGGTCGCCATGGCGTTTCCCCCGGTCTTC
GACGTCGGGACCTACAAATTTATCCGCGAGGAAGAGCAGTGCATATTCGAGCACAGATAC
GTGAAAGCCAACGACACGCTGGGCTTCATGCTCATGCTGGCCGTGATTGTGGCCACGACG
CACGTCGTGTATGTCAAAATGCTGTGCTTTGTTTACGACCACCGCAAAATGAAGCCCGCA
CAGCTGGTTCCGGCTATCAGCCAGAACTGGACCTTCCACGGACCGGGCGCGACGGGCCAG
GCCGCTGCCAACTGGATCGCGGGGTTTGGACGCGGTCCGACGCCGCCGACGTTAGTGGGC
ATCAGGCAGGCGTCACACAACGCCAACCGGAGGCTGCTCGTGCTGGACGAGTTCAAGATG
GAGAAACGGATAGGGAAGATGTATTACATGATCACGCTGGCGTTTCTGCTGTTCTGGGCG
CCCTACATCGTCTCGTGCTACACCCGGGTGTTTGTGAAGGGAAACGCGCTACCACAGGTG
TACCTGACCGCGGCCGTGTGGCTGACGTTCGCCCAGGCGGGGGCCAATCCCATCATATGT
TTCATATTCAATAAGGAGCTGAGGATGAGATTCAGAGCCTGTTTGCCGTGTTGCCTGACT
ACACAAACACCCATGGAGCCCTACTGCGTGATTTGA
>Sinocyclocheilus rhinocerous sreb1b
ATGGCGAACACAAGTGATCCAGGGGGAAGCAACCCCTCGCTCCAGAATTATGCCATCACT
GCGTCTGCGGTCAAACTGGCGTCTTTGGGTCTCATCACCTGCATCAGCCTGCTCGGGAAT
ACCGTGCTCTCCGTGTTGGTGCTGAAAGACAGCTTGCTCCACAAGGCTCCATATTACTTC
CTCCTCGACCTGTGCGTGGCAGACATCATCCGCTCGGCCGTGTGCTTCCCGTTCGTGATG
ATCTCCATCAACAGCGGCTCCGTATGGAGCTACAACATCATCAGCTGCAAGATCATCGCG
TTCGTGGCCGTCTTGTTCTGCTTCCACGTCGCGTTTCTCCTGTTCTGCGTCAGCATAACG
CGCTACATGGCCATCGCGCACCACCGGTTCTACTCCAAACGCATGACGCTATGGACATGC
GTTGCGGTGATATGTATGGTGTGGACGCTCTCGGTCGCCATGGCGTTTCCCCCAGTCTTC
GACGTCGGGACCTACAAATTTATCCGCGAGGAAGAGCAGTGCATATTCGAGCACAGATAC
GTAAAAGCCAACGACACGCTGGGCTTCATGCTCATGCTGGCCGTGATTGTGGCCACTACG
CACGTCGTGTATGTCAAAATGCTATGTTTTGTTTACGACCACCGTAAAATGAAACCCGCG
CAGCTGGTTCCGGCTATCAGCCAGAACTGGACCTTCCACGGACCGGGCGCGACGGGCCAG
GCCGCTGCTAACTGGATCGCGGGGTTTGGACGCGGCCCGACGCCGCCGACGTTAGTGGGC
ATCAGGCAGGTGTCACACAATGCCAACCGGAGGCTGCTCGTGCTGGACGAGTTCAAGATG
GAGAAACGGATAGGAAAGATGTACTACATGATCACGCTGGCGTTTCTGCTGTTCTGGGCG
CCCTACGTCGTCTCGTGGTACATCCGGGTGTTTGTGAAGGGAAACGCGCTTCCTCAGGTG
TACCTGACAGCGGCCGTGTGGTTAACGTTCGCCCAGGCGGGGGCGAATCCCATCATATGT
TTCATATTCAATAAGGAGCTGAGAATGAGGTTCAGAGCTTGTTTGCCGTGTTGCCTGACT
ACTCAAACACCCATGGAGCCCTATTGCGTGATTTGA
>Sinocyclocheilus rhinocerous sreb2b
ATGATCCCTTCTCCATCTATGGCGAACTACAGCCATGCAGGGGACCACAACATCTTGCAG
AATGTCTCTCCGCTCGCCACTTTCCTTAAACTGACCTCCCTGGGTTTCATTATCGGCGTC
GGCGTGGTCGGAAACCTCCTGATCTCCATCCTGCTGGTCAAAGACAAGAGCCTTCATCGA
GCGCCCTACTACTTCCTGCTGGACCTCTGCGCTTCGGACATCCTCCGCTCAGCCATCTGC
TTCCCCTTCGTCTTCACCTCCGTCAAGAATGGCTCAGCCTGGACGTACGGCACGCTGACC
TGCAAAGTGATCGCCTTCTTGGGCGTGCTCTCCTGTTTCCACACTGCCTTCATGCTGTTC
TGCGTTAGCGTGACGCGGTACCTGGCCATCGCCCATCACCGCTTTTACACCAAGCGGCTG
ACCTTCTGGACATGCCTGGCCGTCATATGCATGGTGTGGACGCTGTCGGTAGCCATGGCG
TTCCCTCCGGTGCTGGACGTGGGCACGTACTCCTTCATCCGCGAGGAGGACCAGTGCACC
TTCCAGCACCGCTCCTTCCGCGCCAATGACTCGTTGGGCTTCATGCTGCTCCTTGCACTC
ATCCTCCTGGCCACCCAGCTTGTCTACCTCAAGCTCATCTTTTTCGTCCACGACCGCCGA
AAGATGAAGCCGGTGCAGTTTGTGCCCGCCGTCAGCCAGAACTGGACCTTCCACGGCCCG
GGGGCGAGCGGCCAGGCCGCGGCGAACTGGCTGGCGGGCTTCGGCCGGGGCCCTACACCT
CCGACCCTGCTGGGAATCCGGCAGAACAGCAATGCGGCGGGCCGCAGGCGTCTGCTGGTG
CTGGATGAGTTTAAGACTGAAAAGAGGATAAGCAGGATGTTCTACATCATTACCTTCTTT
TTCCTGAGCCTGTGGGGACCCTACCTGGTAGCCTGCTACTGGAGGGTGTTCGCCCGAGGC
CCAGTGATGCCGGGAGGCTACCTGACGGCGGCTGTGTGGATGAGCTTCGCCCAGGCTGGA
GTCAACCCCTTCATCTGCATCTTCTCCAACCGGGAGCTCCGGAGATGCTTCAGCACCACG
CTCCTCTACTGCAGAAAATCCAGGTTACCGAGAGAACCCTACTGTGTTATATGA
>Sinocyclocheilus rhinocerous sreb2a
ATGATCCCTTCTCCATCTATGGCGAACTACAGCCATGCAGGGGACCACAACATCTTGCAG
AATGTCTCTCCGCTCGCCACTTTCCTTAAACTGACCTCCCTGGGTTTCATCATCGGCGTC
GGCGTGGTCGGAAACCTCCTGATCTCCATCCTGCTGGTCAAAGACAAAAGCCTTCATCGA
GCGCCCTACTACTTCCTGCTGGACCTCTGCGCTTCGGACATCCTCCGCTCAGCCATCTGC
TTCCCCTTCGTGTTCACCTCCGTCAAGAATGGCTCAGCCTGGACGTACGGCACGCTGACC
TGCAAAGTGATCGCCTTCTTGGGCGTGCTCTCCTGTTTCCACACTGCCTTCATGCTGTTC
TGCGTTAGCGTGACGCGGTACCTAGCCATCGCCCACCACCGCTTTTACACCAAGCGGCTG
ACCTTCTGGACATGCCTGGCCGTCATATGCATGGTGTGGACCCTGTCGGTAGCCATGGCG
TTCCCTCCGGTGCTGGACGTGGGCACGTACTCCTTTATCCGCGAGGAGGACCAGTGCACC
TTCCAGCACCGCTCCTTCCGCGCAAATGACTCATTGGGCTTCATGCTGCTGCTTGCACTC
ATCCTCTTGGCCACCCAGCTTGTCTACCTCAAGCTCATATTTTTTGTCCACGACCGCCGA
AAGATGAAGCCGGTGCAGTTCGTGCCCGCCGTCAGCCAGAACTGGACGTTCCACGGCCCG
GGGGCGAGTGGCCAGGCCGCGGCGAACTGGCTGGCCGGCTTCGGCCGGGGCCCCACGCCT
CCGACCCTGCTGGGAATCCGGCAGAACAGCAATGCGGCGGGCCGCAGGCGTCTGCTGGTG
CTGGACGAGTTTAAGACTGAAAAGAGGATAAGCAGGATGTTCTACATCATTACCTTCTTC
TTCCTGAGCCTGTGGGGACCCTACCTGGTAGCATGCTACTGGAGGGTGTTCGCCCAAGGC
CCAGTGATCCCGGGAGGCTACCTGACGGCGGCCGTGTGGATGAGCTTCGCCCAAGCGGGA
GTCAACCCCTTCATCTGCATCTTCTCCAACCGGGAGCTCCGGCGATGCTTCAGCACCACG
CTCCTCTACTGCAGAAAATCCAGGTTACCGAGGGAACCCTACTGTGTTATATGA
>Sinocyclocheilus rhinocerous sreb3a1
ATGGCCAACGGAAATGCAAGCAACGATGGGCCTGGGAACCCCTTGGCGGCCGTGGTGTCC
ACTACAGGTGGCGTGATGGGTGGAGCACCTTCTTCGGCCGTGTCTACCTATGTGAAACTT
GTCCTTCTGGGGCTGATCATCTGCATCAGCCTGGTGGGCAACTTAGTGGTATCCCTGTTA
GTGTTAAGGGACAGAGCCCTACACAAGGCACCCTACTACTTTCTTCTGGACCTCTGCCTC
GCCGACACCATCCGCTCTGCGGTCTGCTTTCCCTTTGTCCTGGTGTCCATCAAGAACGGC
TCGGCCTGGACTTACAGTGTGCTCAGCTGCAAGGTGGTGGCCTTCGTGGCCGTCCTTTTT
TGCTTCCATGCTGCCTTCATGCTGTTCTGCATTAGTGTCACACGCTACATGGCCATCGCC
CACCACCGCTTCTACTCCAAGCGAATGACCTTCTGGACCTGCGTTGCGGTGGTATGTATG
GTCTGGACGTTGTCAGTCGCCATGGCATTCCCACCCGTCTTTGACGTTGGCACCTACAAG
TTTATCCGCGAGGAGGACCAGTGCATCTTTGAACATCGCTACTTCAAGGCCAATGACACT
CTAGGCTTCATGCTGATGCTGGCTGTGCTAATCCTGGCTACACACGTGGTCTACATGAAG
CTCCTGCTGTTCGAATACAAGCACCGAAAGATGAAGCCGGTCCAGATGGTTCCAGCCATC
AGCCAAAACTGGACCTTTCACGGACCTGGGGCCACAGGACAGGCGGCCGCAAACTGGATA
GCAGGGTTCGGCCGTGGCCCAATGCCTCCCACTTTATTGGGCATCAGGCAGAACTTGCAC
AACCAGAACAGACGCCTGCTAGGCATGGAGGAGTTTAAGGCCGAGAAGCAGCTTGGCAGG
ATGTTCTATGTCATCACCTTGTTCTTTCTGGTGCTCTGGTCCCCGTACATTGTGGCCTGT
TACTGGCGGGTCTTTGTGAAGGCGTGCACCATCCCACACCGGTATCTTTCCACCACAGTG
TGGATGAGTTTCGCCCAAGCGGGCGTGAACCCCATCATCTGCTTTTTCCTCAACAAGGAC
CTGAAGAAGGGCCTTCTGGCCCACCTGCCTCCCTGCTGTAGAACTCCACCTCAACTACCC
CGTGAGCCTTACTGTGTCATGTGA
>Sinocyclocheilus rhinocerous sreb3a2
ATGGCCAACGGAAACGCAAGCAGCGATGGGCCTGGGAACCCCTTGGCAGCCATGGTGTCC
ACGACAGGTGGCGTGATGGGTGGAGCACCTTCCTCGGCCGTGTCTACCTATGTGAAACTT
GTCCTTCTGGGTTTGATCATCTGCATCAGCCTGGTGGGCAACTTAGTGGTATCCCTGCTA
GTGTTACGGGACAGAGCCCTACACAAGGCACCCTACTACTTTCTTCTGGACCTCTGCCTC
GCCGACACCATCCGCTCGGCGGTCTGCTTTCCCTTTGTCCTGGTGTCCATCAAGAACGGC
TCGGCCTGGACTTACAGCGTGCTCAGCTGCAAGGTGGTGGCCTTCATGGCCGTCCTTTTT
TGCTTCCATGCTGCCTTCATGCTGTTTTGCATTAGCGTCACACGCTACATGGCCATCGCC
CACCACCGCTTCTACTCCAAGCGAATGACCTTCTGGACCTGCGTGGCGGTGGTGTGCATG
GTCTGGACTCTGTCAGTCGCCATGGCCTTCCCACCCATCTTTGACGTCGGCACCTACAAG
TTCATCCGCGAGGAGGACCAGTGCATCTTTGAACATCGCTACTTCAAGGCCAATGACACG
CTAGGCTTCATGCTGATGCTGGCTGTGCTAATCCTGGCTACTCACGTGGTCTACATGAAG
CTCCTGCTGTTCGAATACAAGCACCGAAAGATGAAGCCGGTCCAGATGGTTCCAGCCATC
AGCCAAAACTGGACCTTTCACGGACCTGGAGCCACAGGCCAGGCAGCCGCAAACTGGATA
GCAGGGTTCGGCCGTGGCCCAATGCCCCCCACTTTATTGGGCATCAGGCAGAACTTGCAC
AACCAGAACAGACGCCTGCTAGGCATGGAGGAGTTTAAGGCCGAGAAGCAGCTTGGCAGG
ATGTTCTATGTCATCACCTTGTTTTTTCTGGTGCTCTGGTCCCCGTACATTGTGGCCTGT
TACTGGCGGGTCTTTGTGAAGGCGTGCACCATCCCGCACCGGTATCTTTCCACCACCGTG
TGGATGAGTTTCGCCCAAGCGGGCGTGAACCCCATCATCTGCTTTTTCCTCAACAAGGAC
CTGAAGAAGGGCCTGCTGGCCCACCTGCCTCCCTGCTGTAGAACTCCACCTCAACTGCCC
CGTGAGCCTTACTGTGTCATGTGA
>Sinocyclocheilus anshuiensis sreb1a
ATGGCGAACACAAGTGATCCAGGGGGAAGCAACCCCTCGCTCCAGAATTATGCCATCACT
GCGTCTGCGGTCAAACTGGCGTCTTTGGGTCTCATCACCTGCATCAGCCTGCTCGGGAAT
ACCGTGCTCTCCGTGCTGGTGCTGAAAGACAGCTCGCTCCACAAGGCTCCATATTACTTC
CTCCTCGACCTGTGCGTGGCAGACATCATCCGCTCGGCCGTGTGCTTCCCGTTCGTGATG
ATCTCCATCAACAGCGGCTCCGTATGGAGCTACAGCATCATCAGCTGCAAGATCATCGCG
TTCGTGGCCGTCTTGTTCTGCTTCCACATCGCGTTTCTCCTGTTCTGCGTCAGCGTAACG
CGCTACATGGCCATCGCGCACCACCGGTTCTACTCCAAAAGCATGACGCTATGGACATGC
GTCGCGGTGATATGTATGGTGTGGACGCTCTCGGTCGCCATGGCGTTTCCCCCAGTCTTC
GACGTCGGGACCTACAAATTTATCCGCGAGGAAGAGCAGTGCATATTCGAGCACAGATAC
GTGAAAGCCAACGACACGCTGGGCTTCATGCTCATGCTGGCCGTGATTGTGGCCACTACG
CACGTCGTGTATGTCAAAATGCTATGTTTTGTTTACGACCACCGTAAAATGAAACCCGCG
CAGCTGGTTCCGGCTATCAGCCAGAACTGGACCTTCCACGGACCGGGCGCGACGGGCCAG
GCCGCTGCTAACTGGATCGCGGGGTTTGGACGCGGCCCGACGCCGCCGACGTTAGTGGGC
ATCAGGCAGGTGTCACACAATGCCAACCGGAGGCTGCTCGTGCTGGACGAGTTCAAGATG
GAGAAACGGATAGGAAAGATGTACTACATGATCACGCTGGCGTTTCTGCTGTTCTGGGCG
CCCTACATCGTCTCGTGCTACATCCGGGTGTTTGTGAAGGGAAACGCGCTTCCTCAGGTG
TACCTGACCGCGGCCGTGTGGTTAACGTTCGCCCAGGCGGGGGCGAATCCCATCATATGT
TTCATATTCAATAAGGAGCTGAGAATGAGGTTCAGAGCTTGTTTGCCGTGTTGCCTGACT
ACTCAAACACCCATGGAGCCCTACTGCGTGATTTGA
>Sinocyclocheilus anshuiensis sreb1b
ATGGCGAACACAAGTGATCCAGGGGGAAGCAACCCCTCGCTCCAGAATTATGCCATCACT
GCGTCTGCGGTCAAACTGGCGTCTTTGGGTCTCATCGCCTGCATCAGCCTGCTCGGGAAT
ACCGTGCTCTCCGTGCTGGTGCTGAAAGACAGCTCGCTCCACAAGGCTCCGTATTACTTC
CTCCTCGACCTGTGCGTGGCAGACATCATCCGCTCGGCCGTGTGCTTCCCGTTCGTGATG
ATCTCCATCAACAGCGGCTCCGTATGGAGCTACGGCATCATCAGCTGCAAGATCATCGCG
TTCATGGCCGTCTTGTTCTGCTTCCACATCGCCTTCCTCCTGTTCTGCGTCAGCGTAACG
CGCTACATGGCCATCGCGCACCACCGGTTCTACTCCAAACGCATGACACTTTGGACATGC
GTCGCGGTCATATGTATGGTGTGGACGCTCTCGGTCGCCATGGCGTTTCCCCCGGTCTTC
GACGTCGGGACCTACAAATTTATCCGCGAGGAAGAGCAGTGCATATTCGAGCACAGATAC
GTGAAAGCCAACGACACGCTGGGCTTCATGCTCATGCTGGCCGTGATTGTGGCCACGACG
CACGTCGTGTATGTCAAAATGCTGTGCTTTGTTTACGACCACCGCAAAATGAAGCCCGCG
CAGCTGGTTCCGGCTATCAGCCAGAACTGGACCTTCCACGGACCGGGCGCGACGGGCCAG
GCCGCTGCCAACTGGATCGCGGGGTTTGGACGCGGTCCGACGCCGCCGACGTTAGTGGGC
ATCAGACAGGCGTCACACAACGCCAACTGGAGGCTGCTCGTGCTGGACGAGTTCAAGATG
GAGAAACGGATAGGGAAGATGTATTACATGATCACGCTGGCGTTTCTGCTGTTCTGGGCG
CCCTACATCGTCTCGTGCTACACCCGGGTGTTTGTGAAGGGAAACGCGCTACCTCAGGTG
TACGTGACCGCGGCTGTGTGGCTGACATTCGCCCAGGCGGGGTCCAATCCCATCATATGT
TTCATATTCAATAAGGAACTGAGGATGAGATTCAGAGCCTGTTTGCCGTGTTGCCTGACT
ACACAAACACCCATGGAGCCCTACTGCGTGATTTGA
>Sinocyclocheilus anshuiensis sreb2a
ATGATCCCTTCTCCATCTATGGCGAACTACAGCCATGCAGGGGACCACAACATCTTGCAG
AATGTCTCTCCGCTCGCCACTTTCCTTAAACTGACCTCCCTGGGTTTCATCATCGGCGTC
GGCGTAGTCGGAAACCTCCTGATCTCCATCCTGCTGGTCAAAGACAAAAGCCTTCATCGA
GCGCCCTACTACTTCCTGCTGGACCTCTGCGCTTCGGACATCCTCCGCTCAGCCATCTGC
TTCCCCTTCGTGTTCACCTCCGTCAAGAATGGCTCAGCCTGGACGTACGGCACGCTGACC
TGCAAAGTGATCGCCTTCTTGGGCGTGCTCTCCTGTTTCCACACTGCCTTCATGCTGTTC
TGTGTTAGCGTGACGCGGTACCTGGCCATCGCCCACCACCGCTTTTACACCAAGCGGCTG
ACCTTCTGGACATGCCTGGCCGTCATATGCATGGTGTGGACCCTGTCGGTAGCCATGGCG
TTCCCTCCGGTGCTGGACGTGGGCACGTACTCCTTCATCCGCGAGGAGGACCAGTGCACC
TTCCAGCACCGCTCCTTCCGCGCAAATGACTCATTGGGCTTCATGCTGCTGCTTGCACTC
ATCCTCTTGGCCACCCAGCTTGTCTACCTCAAGCTCATATTTTTTGTCCACGACCGCCGA
AAGATGAAGCCGGTGCAGTTCGTGCCCGCCGTCAGCCAGAACTGGACGTTCCACGGCCCA
GGGGCAAGCGGCCAGGCCGCGGCGAACTGGCTGGCCGGCTTCGGCCGGGGCCCCACGCCT
CCGACCCTGCTGGGAATCCGGCAGAACAGTAATGCGGCGGGCCGCAGACGTCTGCTGGTG
CTGGACGAGTTTAAGACTGAAAAGAGGATAAGCAGGATGTTCTACATCATTACCTTCTTC
TTCCTGAGCCTGTGGGGACCCTACCTGGTAGCCTGCTACTGGAGGGTGTTCGCCCGAGGC
CCAGTGATCCCGGGAGGCTACCTGACGGCGGCCGTGTGGATGAGCTTCGCCCAAGCGGGA
GTCAACCCCTTCATCTGCATCTTCTCCAACCGGGAGCTCCGGCGATGCTTCAGCACCACG
CTCCTCTACTGCAGAAAATCCAGGTTACCGAGGGAACCCTACTGTGTTATATGA
>Sinocyclocheilus anshuiensis sreb2b
ATGATCCCTTCTCCATCTATGGCGAACTACAGCCATGCAGGGGACCATAACATCTTGCAG
AATGTCTCTCCGCTCGCCACTTTCCTTAAACTGACCTCCCTGGGTTTCATCATCGGTGTC
GGCGTGGTCGGAAACCTCCTGATCTCCATCCTACTGGTCAAAGACAAGAGCCTTCATCGA
GCGCCCTACTACTTCCTGCTGGACCTCTGTGCTTCGGACATCCTCCGCTCAGCCATCTGC
TTCCCCTTCGTCTTCACCTCCGTCAAGAATGGCTCAGCCTGGACGTACGGCACGCTGACC
TGCAAAGTGATCGCCTTCTTGGGCGTGCTCTCCTGTTTCCACACTGCCTTCATGCTGTTC
TGCGTTAGCGTGACGCGGTACCTGGCCATCGCCCATCACCGCTTTTACACCAAGCGGCTG
ACCTTCTGGACATGCCTGGCCGTCATATGCATGGTGTGGACGCTGTCGGTAGCCATGGCG
TTCCCTCCGGTGCTGGACGTGGGCACGTACTCCTTCATCCGCGAGGAGGACCAGTGCACC
TTCCAGCACCGCTCCTTCCGCGCCAATGACTCGTTGGGCTTCATGCTGCTCCTTGCACTC
ATCCTCCTGGCCACCCAGCTTGTCTACCTCAAGCTCATCTTTTTCGTCCACGACCGCCGA
AAGATGAAGCCGGTGCAGTTTGTGCCCGCCGTCAGCCAGAACTGGACCTTCCACGGCCCG
GGGGCGAGCGGCCAGGCCGCGGCGAACTGGCTGGCGGGCTTCGGCCGGGGCCCTACACCG
CCGACCCTGCTGGGAATCCGGCAGAACAGCAATGCGGCGGGCCGCAGGCGTCTGCTGGTG
CTGGACGAGTTTAAGACTGAAAAGAGGATAAGCAGGATGTTCTACATCATTACCTTCTTC
TTCCTGAGCCTGTGGGGACCCTACCTGGTAGCCTGCTACTGGAGGGTGTTCGCCCGAGGC
CCAGTGATCCCGGGAGGCTACCTGACGGCGGCTGTGTGGATGAGCTTCACCCAGGCTGGA
GTCAACCCCTTCATCTGCATCTTCTCCAACCGGGAGCTCCGGAGATGCTTCAGCACCACG
CTCCTCTACTGCAGAAAATCCAGGTTACCGAGAGAACCCTACTGTGTTATATGA
>Sinocyclocheilus anshuiensis sreb3a1
ATGGCCAACGGAAACGCAAGCAGCGATGGGCCTGGGAACCCCTTGGCAGCCGTGGTGTCC
ACGACAGGTGGCGTGATGGGTGGAGCACCTTCCTCGGCCGTGTCTACCTATGTGAAACTT
GTCCTTCTGGGCTTGATCATCTGCATCAGCCTGGTGGGCAACTTAGTGGTATCCCTGCTA
GTGTTACGGGACAGAGCCCTACACAAGGCACCCTACTACTTTCTTCTGGACCTCTGCCTC
GCCGACACCATCCGCTCGGCGGTCTGCTTTCCCTTTGTCCTGGTGTCCATCAAGAACGGC
TCGGCCTGGACTTACAGTGTGCTCAGCTGCAAGGTGGTGGCCTTCATGGCCGTCCTTTTT
TGCTTCCATGCTGCCTTCATGCTGTTTTGCATTAGCGTCACACGCTACATGGCCATCGCC
CACCACCGCTTCTACTCCAAGCGAATGACCTTCTGGACCTGCGTGGCGGTGGTGTGCATG
GTCTGGACTCTGTCAGTCGCCATGGCCTTCCCACCCGTCTTTGACGTCGGCACCTACAAG
TTCATCCGCGAGGAGGACCAGTGCATCTTTGAACATCGCTACTTCAAGGCCAATGACACG
CTAGGCTTCATGCTGATGCTGGCTGTGCTAATCCTGGCTACTCACGTGGTCTACATGAAG
CTCCTGCTGTTCGAATACAAGCACCGAAAGATGAAGCCGGTCCAGATGGTTCCAGCCATC
AGCCAAAACTGGACCTTTCACGGACCTGGAGCCACAGGCCAGGCGGCCGCGAACTGGATA
GCAGGGTTCGGCCGTGGCCCAATGCCCCCCACTTTATTGGGCATCAGGCAGAACTTGCAC
AACCAGAACAGACGCCTGCTAGGCATGGAGGAGTTTAAGGCCGAGAAGCAGCTTGGCAGG
ATGTTCTATGTCATCACCTTGTTTTTTCTGGTGCTCTGGTCCCCGTACATTGTGGCCTGT
TACTGGCGGGTCTTTGTGAAGGCGTGCACCATCCCGCACCGGTATCTTTCCACCACCGTG
TGGATGAGTTTCGCCCAAGCGGGCGTGAACCCCATCATCTGCTTTTTCCTCAACAAGGAC
CTGAAGAAGGGCCTGCTGGCCCACCTGCCTCCCTGCTGTAGAACTCCACCTCAACTGCCC
CGTGAGCCTTACTGTGTCATGTGA
>Sinocyclocheilus anshuiensis sreb3a2
ATGGCCAACGGAAACGCAAGCAGCGATGGGCCTGGGAACCCCTTGGCGGCCGTGGTGTCC
AATACAGGTGGCGTGATGGGTGGAGCACCCTCTTCGGCCGTGTCTACCTATGTGAAACTT
GTCCTTCTGGGGCTGATCATCTGCATCAGCCTGGTGGGCAACTTAGTGGTATCCCTGCTG
GTGTTAAGGGACAGAGCCCTACACAAGGCACCCTACTACTTTCTTCTGGACCTCTGCCTC
GCCGACACCATCCGCTCTGCGGTCTGCTTTCCCTTTGTCCTGGTGTCCATCAAGAACGGC
TCGGCCTGGACTTACAGTGTGCTCAGCTGCAAGGTGGTGGCCTTCATGGCCGTCCTTTTT
TGCTTCCATGCTGCCTTCATGCTGTTCTGCATTAGTGTCACACGCTACATGGCCATCGCC
CACCACCGCTTCTACTCCAAGCGAATGACCTTCTGGACCTGCGTTGCGGTGGTATGTATG
GTCTGGACGCTGTCAGTCGCCATGGCATTCCCACCCGTCTTTGACGTTGGCACCTACAAG
TTTATCCGCGAGGAGGACCAGTGCATCTTTGAACATCGCTACTTCAAGGCCAATGACACT
CTAGGCTTCATGCTGATGCTTGCTGTGCTAATCCTGGCTACACACGTGGTCTACATGAAG
CTCCTGCTGTTCGAATACAAGCACCGAAAGATGAAGCCGGTCCAGATGGTTCCAGCCATC
AGCCAAAACTGGACCTTTCACGGACCTGGAGCCACAGGACAGGCGGCCGCAAACTGGATA
GCAGGGTTCGGCCGTGGCCCAATGCCTCCTACTTTATTGGGCATCAGGCAGAACTTGCAC
AACCAGAACAGACGCCTGCTAGGCATGGAGGAGTTTAAGGCCGAGAAGCAGCTTGGCAGG
ATGTTCTATGTCATCACCTTGTTCTTTCTGGTGCTCTGGTCCCCGTACATTGTGGCCTGT
TACTGGCGGGTGTTTGTGAAGGCGTGCACCATCCCACACCGGTATCTTTCCACCACAGTG
TGGATGAGTTTCGCCCAAGCGGGCGTGAACCCCATCATCTGCTTTTTCCTCAACAAGGAC
CTGAAGAAGGGCCTTCTGGCCCACCTGCCTCCCTGCTGTAGAACTCCACCTCAACTACCC
CGTGAGCCTTACTGTGTCATGTGA
>Sinocyclocheilus grahami sreb1a
ATGGCGAACACAAGTGATCCAGGGGGAAGCAACCCCTCGCTCCAGAATTATGCCATCACT
GCGTCTGCGGTCAAACTGGCGTCTTTGGGTCTCATCACCTGCATCAGCCTGCTCGGGAAT
ACCGTGCTCTCCGTGCTGGTGCTGAAAGACAGCTCGCTCCACAAGGCTCCGTATTACTTC
CTCCTCGACCTGTGCGTGGCAGACATCATCCGCTCGGCCGTGTGCTTCCCGTTCGTGATG
ATCTCCATCAACAGCGGCTCCGTATGGAGCTACGGCATCATCAGCTGCAAGATCATCGCG
TTCATGGCCGTCTTGTTCTGCTTCCACATCGCCTTCCTCCTGTTCTGCGTCAGCGTAACG
CGCTACATGGCCATCGCGCACCACCGGTTCTACTCTAAACGCATGACGCTTTGGACATGC
GTCGCGGTCATATGTATGGTGTGGACGCTCTCGGTCGCCATGGCGTTTCCCCCGGTCTTC
GACGTCGGGACCTACAAATTTATCCGCGAGGAAGAGCAGTGCATATTCGAGCACAGATAC
GTGAAAGCCAACGACACGCTGGGCTTCATGCTCATGCTGGCCGTGATTGTGGCCACGACG
CACGTCGTGTATGTCAAAATGCTGTGCTTTGTTTACGACCACCGCAAAATGAAGCCCGCG
CAGCTGGTTCCGGCTATCAGCCAGAACTGGACCTTCCACGGACCGGGCGCGACGGGCCAG
GCCGCTGCCAACTGGATCGCGGGGTTTGGACGCGGTCCGACGCCGCCGACTTTAGTGGGC
ATCAGACAGGCGTCACACAACGCCAACCGGAGGCTGCTCGTGCTGGACGAGTTCAAGATG
GAGAAACGGATAGGGAAGATGTATTACATGATCACGCTGGCGTTTCTGCTGTTCTGGGCG
CCCTACATCGTCTCGTGCTACACCCGGGTGTTTGTGAAGGGAAACGCGCTACCTCAGGTG
TACCTGACCGCGGCCGTGTGGCTGACGTTCGCCCAGGCGGGGGCCAATCCCATCATATGT
TTCATATTCAATAAGGAGCTGAGGATGAGATGCAGAGCCTGTTTGCCGTGTTGCCTGACT
ACACAAACACCCATGGAGCCCTACTGCGTGATTTGA
>Sinocyclocheilus grahami sreb1b
ATGGCGAACACAAGTGATCCAGGGGGAAGCAACCCCTCGCTCCAGAATTATGCCATCACT
GCGTCTGCGGTCAAACTGGCGTCTTTGGGTCTCATCACCTGCATCAGCCTGCTCGGGAAT
ACAGTGCTCTCCGTGCTGGTGCTGAAAGACAGCTCGCTCCACAAGGCTCCATATTACTTC
CTCCTCGACCTGTGCGTGGCAGACATCATCCGCTCGGCCGTGTGCTTCCCGTTCGTGATG
ATCTCCATCAACAGCGGCTCCGTATGGAGCTACAGCATCACCAGCTGCAAGATCATCGCG
TTCGTGGCCGTCTTGTTCTGCTTCCACATCGCGTTTCTCCTGTTCTGCGTCAGCGTAACG
CGCTACATGGCCATCGCGCACCACCGGTTCTACTCCAAACGCATGACGCTATGGACGTGC
GTCGCGGTGATCTGTATGGTGTGGACGCTCTCGGTCGCCATGGCGTTTCCCCCGGTCTTC
GACGTCGGGACCTACAAATTTATCCGCGAGGAAGAGCAGTGCATATTCGAGCACAGATAC
GTGAAAGCCAACGACACGCTGGGCTTCATGCTCATGCTGGCCGTGATTGTGGCCACTACG
CACGTCGTGTATGTCAAAATGCTATGTTTTGTTTACGACCACCGTAAAATGAAACCCGCG
CAGCTGGTTCCGGCTATCAGCCAGAACTGGACCTTCCACGGACCGGGCGCGACGGGCCAG
GCCGCTGCTAACTGGATCGCGGGGTTTGGACGCGGCCCGACGCCGCCGACGTTAGTGGGC
ATCAGGCAGGTGTCACATAATGCCAACCGGAGGCTGCTCGTGCTGGACGAGTTCAAGATG
GAGAAACGGATAGGAAAGATGTACTACATGATCACGCTGGCGTTTCTGCTGTTCTGGGCG
CCCTACATCGTCTCGTGCTACATCCGGGTGTTTGTGAAGGGAAACGCGCTTCCTCAGGTG
TACCTGACCGCGGCCGTGTGGTTAACGTTCGCCCAGGCGGGGGCCAATCCCATCATATGT
TTCATATTCAATAAGGAGCTGAGAATGAGGTTCAGAGCTTGTTTGCCGTGTTGCCTGACT
ACTCAAACACCCATGGAGCCCTACTGCGTGATTTGA
>Sinocyclocheilus grahami sreb2a
ATGATCCCTTCTCCATCTATGGCGAACTACAGCCATGCAGGGGACCACAACATCTTGCAG
AATGTCTCTCCGCTCGCCACTTTCCTTAAACTGACCTCCCTGGGTTTCATCATCGGCGTC
GGCGTGGTCGGAAACCTCCTGATCTCCATCCTGCTGGTCAAAGACAAAAGCCTTCATCGA
GCGCCCTACTACTTCCTGCTGGACCTCTGCGCTTCGGACATCCTCCGCTCAGCCATCTGC
TTCCCCTTCGTGTTCACCTCCGTCAAGAATGGCTCAGCCTGGACGTACGGCACGCTGACC
TGCAAAGTGATCGCCTTCTTGGGTGTGCTCTCCTGTTTCCACACTGCCTTCATGCTGTTC
TGTGTTAGCGTGACGCGGTACCTGGCCATCGCCCACCACCGCTTTTACACCAAGCGGCTG
ACCTTCTGGACATGCCTGGCCGTCATATGCATGGTGTGGACCCTGTCGGTAGCCATGGCG
TTCCCTCCGGTGCTGGACGTGGGCACGTACTCCTTCATCCGCGAGGAGGACCAGTGCACC
TTCCAGCACCGCTCCTTCCGCGCAAATGACTCGTTGGGCTTCATGCTGCTGCTTGCACTC
ATCCTCTTGGCCACCCAGCTTGTCTACCTCAAGCTCATATTTTTTGTCCACGACCGCCGA
AAGATGAAGCCGGTGCAGTTCGTGCCCGCAGTCAGCCAGAACTGGACGTTCCACGGCCCG
GGGGCGAGCGGCCAGGCCGCGGCGAACTGGCTGGCCGGCTTCGGCCGGGGCCCCACGCCT
CCGACCCTGCTGGGAATCCGGCAGAACAGCAATGCGGCGGGCCGCAGGCGTCTGCTGGTG
CTGGACGAGTTTAAGACTGAAAAGAGGATAAGCAGGATGTTCTACATCATTACCTTCTTC
TTCCTGAGCCTGTGGGGACCCTACCTGGTAGCCTGCTACTGGAGGGTGTTCGCCCGAGGC
CCAGTGATCCCGGGAGGCTACCTGACGGCGGCCGTGTGGATGAGCTTCGCCCAAGCGGGA
GTCAACCCCTTCATCTGCATCTTCTCCAACCGGGAGCTCCGGCGATGCTTCAGCACCACG
CTCCTCTACTGCAGAAAATCCAGGTTACCGAGGGAACCCTACTGTGTTATATGA
>Sinocyclocheilus grahami sreb2b
ATGATCCCTTCTCCATCTATGGCGAACTACAGCCATGCAGGGGACCACAACATCTTGCAG
AATGTCTCTCCACTCACCACTTTCCTTAAACTGACCTCCCTGGGTTTCATCATCGGCGTC
GGCGTGGTCGGAAACCTCCTGATCTCCATCCTGCTGGTCAAAGACAAGAGCCTTCATCGA
GCGCCCTACTACTTCCTGCTGGACCTCTGCGCTTCGGACATCCTCCGCTCAGCCATCTGC
TTCCCCTTCGTCTTCACCTCCGTCAAGAATGGCTCAGCCTGGACGTACGGCACGCTGACC
TGCAAAGTGATCGCCTTCTTGGGCGTGCTCTCCTGTTTCCACACTGCCTTCATGCTGTTC
TGCGTTAGCGTGACGCGGTACCTGGCCATCGCCCATCACCGCTTTTACACCAAGCGGCTG
ACCTTCTGGACATGCCTGGCCGTCATATGCATGGTGTGGACGCTGTCGGTAGCCATGGCG
TTCCCTCCGGTGCTGGACGTGGGCACGTACTCCTTCATCCGCGAGGAGGACCAGTGCACC
TTCCAGCACCGCTCCTTCCGCGCCAATGACTCGTTGGGCTTCATGCTACTCCTTGCACTC
ATCCTCCTGGCCACCCAGCTTGTCTACCTCAAGCTCATCTTTTTCGTCCATGACCGGCGA
AAGATGAAGCCGGTGCAGTTTGTGCCCGCCGTCAGCCAGAACTGGACCTTCCACGGCCCG
GGGGCGAGTGGCCAGGCCGCGGCGAACTGGCTGGCGGGCTTCGGCCGGGGCCCTACACCT
CCGACCCTGCTGGGAATCCGGCAGAACGGCAATGCGGCGGGCCGCAGGCGTCTGCTGGTG
CTGGACGAGTTTAAGACTGAAAAGAGGATAAGCAGGATGTTCTACATTATTACCTTCTTC
TTCCTGAGCCTGTGGGGACCCTACCTGGTAGCCTGCTACTGGAGGGTGTTCGCCCGAGGC
CCAGTGATCCCGGGAGGCTACCTGACGGCGGCTGTGTGGATGAGCTTCGCCCAGGCTGGA
GTCAACCCCTTCATCTGCATCTTCTCCAACCGGGAGCTCCGGCGATGCTTCAGCACCACG
CTCCTCTACTGCAGAAAATCCAGGTTACCGAGGGAACCCTACTGTGTTATATGA
>Sinocyclocheilus grahami sreb3a1
GAGGGAGTGAGGGAGTGGGGGGTAAAGGAGGAGTTGAAGGAGGAGGTGTGCGATTTGAGC
AGAAAAAGGTATGGCCAACGGAAATGCAAGCAGCGATGGGCCTGGGAACCCCTTGGCGGC
CGTGGTGTCCACTACAGGTGGCGTGATGGGTGGATCACCTTCTTCGGCCGTGTCTACCTA
TGTGAAACTTGTCCTTCTGGGGCTGATCATCTGCATCAGCCTGGTGGGCAACTTAGTGGT
ATCCCTGCTGGTGTTAAGGGACAGAGCCCTACACAAGGCACCCTACTACTTTCTTCTGGA
CCTCTGCCTCGCCGACACCATCCGCTCTGCGGTCTGCTTTCCCTTTGTTCTGGTGTCCAT
CAAGAACGGCTCGGCCTGGACTTACAGTGTGCTCAGCTGCAAGGTGGTTGCCTTCATGGC
CGTCCTTTTTTGCTTCCATGCTGCCTTCATGCTGTTCTGCATTAGTGTCACACGCTACAT
GGCCATCGCCCACCACCGCTTCTACTCCAAGCGAATGACCTTCTGGACCTGCGTTGCGGT
GGTATGTATGGTCTGGACTCTGTCAGTCGCCATGGCATTCCCACCCGTCTTTGACGTTGG
CACCTACAAGTTTATCCGCGAGGAGGACCAGTGCATCTTTGAACATCGCTACTTCAAGGC
CAATGACACTCTAGGCTTCATGCTGATGCTGGCTGTGCTAATCCTGGCTACACACGTGGT
CTACATGAAGCTCCTGCTGTTCGAATACAAGCACCGAAAGATGAAGCCGGTCCAGATGGT
TCCAGCCATCAGCCAAAACTGGACCTTTCACGGACCTGGAGCCACAGGACAGGCGGCCGC
AAACTGGATAGCAGGGTTCGGTCGTGGCCCAATGCCTCCCACTTTATTGGGCATCAGGCA
GAACTTGCACAACCAGAACAGACGCCTGCTAGGCATGGAGGAGTTTAAGGCCGAGAAGCA
GCTTGGCAGGATGTTCTATGTCATCACCTTGTTCTTTCTGGTGCTCTGGTCCCCGTACAT
TGTGGCCTGTTACTGGCGGGTCTTTGTGAAGGCGTGCACCATCCCACACCGGTATCTTTC
CACCACAGTGTGGATGAGTTTCGCCCAAGCGGGCGTGAACCCCATCATCTGCTTTTTCCT
CAACAAGGACCTGAAGAAGGGCTTTCTAGCCCACCTGCCTCCCTGCTGTAGAACTCCACC
TCAACTACCCCGTGAGCCTTACTGTGTCATGTAAAGATGAGTGTTCATTCATAATGTTTT
TTTTTTCTCTTTCTCTCTTCTGGATGGTCGGAGAGTGGACAGCCAGGGGGAGGGAATAAG
AAGTCTTTAAAGAGGGAGACGTGGATGAACTTTAAGAGCTGTTGTGGCCTTTCATT
>Sinocyclocheilus grahami sreb3a2
ATGGCCAACGGAAACGCAAGCAGCGATGGGCCTGGGAACCCCTTGGCAGCCGTGGTGTCC
ACGACAGGTGGCGTGATGGGTGGAGCACCTTCCTCAGCCGTGTCTACCTATGTGAAACTT
GTCCTTCTGGGCTTGATCATCTGCATCAGCCTGGTGGGCAACTTAGTGGTATCCCTGCTA
GTGTTACGGGACAGAGCCCTACACAAGGCACCCTACTACTTTCTTTTGGACCTCTGCCTC
GCCGACACCATCCGCTCGGCGGTCTGCTTTCCTTTTGTCCTGGTGTCCATCAAGAACGGC
TCGGCCTGGACTTACAGCGTGCTCAGCTGCAAGGTGGTGGCCTTCATGGCCGTCCTTTTT
TGCTTCCATGCTGCCTTCATGCTGTTTTGTATTAGTGTCACTCGCTACATGGCCATCGCC
CACCACCGCTTCTACTCCAAGCGAATGACCTTCTGGACCTGCGTGGCGGTGGTGTGCATG
GTCTGGACTCTGTCAGTCGCCATGGCCTTCCCACCCGTCTTTGACGTCGGCACCTACAAG
TTCATCCGCGAGGAGGACCAGTGCATCTTTGAGCATCGCTACTTCAAGGCCAATGACACG
CTAGGCTTCATGCTGATGCTGGCTGTGCTAATCCTGGCAACTCACGTGGTCTACATGAAG
CTCCTGCTGTTCGAATACAAGCACCGAAAGATGAAGCCGGTCCAGATGGTTCCAGCCATC
AGCCAAAACTGGACCTTTCACGGACCTGGAGCCACAGGCCAGGCGGCCGCGAACTGGATA
GCAGGGTTCGGCCGTGGCCCAATGCCCCCCACTTTATTGGGCATCAGGCAGAACTTGCAC
AACCAGAACAGACGCCTGCTAGGCATGGAGGAGTTTAAGGCAGAGAAGCAGCTTGGCAGG
ATGTTCTATGTTATCACCTTGTTTTTTCTGGTGCTCTGGTCCCCGTACATTGTGGCCTGT
TACTGGCGAGTCTTTGTGAAGGCATGCACCATCCCGCACCGGTATCTTTCCACCACCGTG
TGGATGAGTTTTGCCCAAGCGGGCGTGAACCCCATCATCTGCTTTTTCCTCAACAAGGAC
CTGAAGAAGGGCCTGCTGGCCCACTTGCCTCCCTGCTGTAGAACTCAACCTCAACTGCCC
CGTGAGCCTTACTGTGTCATGTGA
>Danio rerio sreb1
ATGGCGAACACAAGTGATCCAGGGGGAAGCAACCCCTCGCTCCAGAATTA
TGCCATTACTGCGTCTGCGGTCAAACTGGCGTCTTTGGGTCTCATCACCT
GCATCAGCCTGCTCGGGAATAGCGTGCTGTCCGTGCTGGTGCTGAAAGAC
AGCTCACTCCACAAGGCTCCATATTACTTCCTCCTCGACCTGTGCGTGGC
AGACATCATCCGCTCGGCTGTGTGCTTCCCGTTCGTGATGATCTCCATCA
ACAGCGGCTCTGTATGGAGCTACAGCTACATCAGCTGCAAGATCATCGCC
TTCATGGCCGTCCTGTTCTGCTTCCACATCGCGTTCCTCCTGTTCTGCGT
CAGCGTAACGCGCTACATGGCCATCGCGCACCACCGCTTCTACTCCAAAC
GCATGACGCTGTGGACATGCGTCGCGGTGATATGTATGGTTTGGACGCTC
TCGGTCGCGATGGCATTTCCCCCGGTCTTCGATGTCGGGACTTACAAATT
CATCCGGGAGGAAGAGCAGTGCATATTCGAGCACAGATACGTGAAAGCCA
ACGACACGCTGGGCTTCATGCTCATGCTGGCCGTGATCGTGGCCACGACC
CACGTCGTGTATGTCAAAATGCTGTGTTTTGTTTACGACCACCGAAAAAT
GAAGCCGGCGCAGCTGGTTCCGGCTATCAGCCAGAACTGGACCTTTCACG
GGCCGGGCGCGACGGGACAGGCCGCTGCCAACTGGATCGCGGGCTTTGGA
CGCGGTCCGACGCCGCCGACGTTAGTGGGCATCAGGCAGGCGGCACACAA
CGCTAACAGGAGGCTGCTCGTGCTGGACGAGTTCAAAATGGAGAAACGGA
TAGGAAAGATGTATTACATGATCACCCTGGCGTTTCTGCTCTTCTGGGCG
CCCTACATCGTGTCGTGTTACATCCGGGTGTTTGTAAAGGGAAACGCGCT
TCCTCAGGTGTACCTGTCCGCGGCTGTGTGGTTGACTTTCGCCCAGGCCG
GAGCCAATCCCATCATCTGTTTCATCTTCAACAAGGAGCTGAGAATGAGA
TTCAGAGCCTGTCTGCCGTGTTGCCTGACCACACAAACACCCATGGAGCC
CTATTGTGTGATTTGA
>Danio rerio sreb2
ATGATCCCTTCTCCATCTATGGCGAACTACAGCCATGCAGGGGACCACAA
CATCTTACAGAATGTCTCTCCGCTCGCCACTTTCCTTAAACTGACCTCCC
TGGGTTTTATCATCGGCGTCGGTGTGGTCGGAAACCTCCTGATATCCATC
CTGCTGGTCAAAGACAAGAGCCTTCATCGAGCGCCCTACTACTTCCTGCT
GGACCTCTGTGCTTCGGACATCCTCCGCTCTGCCATCTGCTTCCCCTTCG
TCTTCACCTCTGTCAAGAATGGCTCAGCCTGGACGTACGGCACGTTGACC
TGCAAAGTGATCGCCTTCTTGGGCGTGCTGTCCTGTTTCCACACTGCCTT
CATGCTGTTCTGCGTTAGCGTGACGCGGTACCTGGCCATCGCCCACCATC
GCTTTTACACCAAGCGGCTGACCTTCTGGACATGCCTGGCGGTGATATGC
ATGGTGTGGACCTTGTCGGTGGCCATGGCGTTCCCTCCGGTGTTGGACGT
GGGCACGTACTCCTTCATCCGCGAGGAGGATCAGTGCACGTTCCAGCACC
GCTCTTTCCGTGCCAATGACTCGTTGGGCTTCATGCTGCTCCTTGCACTC
ATCCTCCTGGCCACCCAGCTTGTCTACCTCAAGCTCATCTTTTTCGTACA
TGATCGCCGAAAGATGAAGCCGGTGCAGTTTGTGCCCGCTGTCAGCCAGA
ACTGGACCTTCCACGGGCCGGGGGCGAGTGGACAGGCTGCAGCGAACTGG
CTGGCGGGATTCGGCCGGGGCCCCACACCTCCGACCCTGCTGGGCATCCG
GCAGAACAGCAATGCGGCGGGCCGCAGGCGTCTGCTGGTGCTGGACGAGT
TTAAAACTGAAAAGCGGATAAGCAGGATGTTCTACATCATTACCTTCTTC
TTCCTGAGCCTGTGGGGACCCTATTTGGTGGCCTGCTACTGGAGAGTGTT
CGCCCGAGGCCCAGTGATCCCGGGTGGCTACCTGACGGCGGCCGTGTGGA
TGAGCTTTGCTCAAGCAGGAGTCAACCCCTTCATCTGCATCTTCTCCAAC
CGAGAGCTTCGACGATGCTTTAGCACCACGCTCCTCTACTGCAGAAAATC
CAGGTTACCGAGGGAACCCTACTGTGTTATATGA
>Danio rerio sreb3a
ATGGCCAACGGAAACGCAAGCAGCGATGGGCCTGGGAACCCCTTGGCGGC
CGTGGTGTCCACAACAGGTGGAGTGATGGGTGGAGCACCTTCTTCTGCCG
TCTCCACCTATGTGAAACTCGTCCTTCTAGGCCTGATCATTTGCATCAGC
CTGGTGGGCAACTTAGTGGTATCCCTGTTGGTGTTACGAGACAGAGCCTT
ACACAAGGCACCATACTACTTTCTTCTGGATCTCTGTCTCGCCGACACCA
TTCGCTCAGCGGTCTGCTTTCCCTTCGTGCTGGTGTCCATCAAGAACGGC
TCGGCCTGGACTTACAGCGTGCTCAGCTGCAAGGTGGTGGCCTTCATGGC
CGTCCTTTTCTGCTTCCATGCTGCCTTCATGCTGTTCTGCATCAGTGTCA
CACGCTACATGGCCATTGCCCACCATCGTTTCTACTCCAAGCGAATGACC
TTCTGGACCTGTGTTGCGGTGGTGTGTATGGTCTGGACACTGTCAGTCGC
CATGGCCTTCCCGCCTGTCTTTGACGTCGGCACGTACAAGTTCATCCGTG
AGGAGGACCAATGTATCTTTGAACATCGCTACTTCAAGGCCAACGACACG
CTAGGCTTCATGCTAATGCTGGCTGTGCTAATCCTGGCCACTCATGTGGT
GTACATGAAGCTCCTGCTGTTTGAATACAAGCACCGAAAGATGAAGCCGG
TCCAGATGGTTCCAGCCATCAGCCAAAACTGGACCTTTCATGGACCTGGA
GCCACCGGTCAGGCGGCTGCAAACTGGATAGCTGGGTTTGGCCGTGGCCC
AATGCCTCCCACTTTATTGGGCATAAGGCAGAACTTGCACAACCAGAACA
GACGCCTACTGGGCATGGAGGAGTTTAAGGCTGAGAAGCAGCTTGGCAGG
ATGTTCTATGTCATTACCTTGTTTTTTCTGGTGCTCTGGTCCCCGTACAT
TGTGGCCTGTTACTGGAGGGTCTTTGTGAAGGCATGCACCATCCCGCACC
GGTATCTGTCCACCACTGTGTGGATGAGTTTTGCCCAGGCAGGTGTGAAC
CCCATCATCTGCTTTTTCCTCAACAAGGACCTGAAGAAGGGTCTGCTGGC
CCACCTGCCTCCCTGTTGTAGAACTCCACCTCAACTGCCCCGTGAGCCTT
ACTGTGTCATGTGA
>Ictalurus punctatus sreb1
ATGGCCAACACGAGCGATCCCGGTGAAAGCAACGAGCCCTCGCTTCAGGACTATGCTACC
ACTGCTTCTGCTGTGAAACTGGCCTCTCTCGGTCTCATTGCAGGGGTCAGTGTGTTGGGA
AACATGCTGGTCTTGCTGCTGGTGGTTAAAGATCGTTCTCTTCACAAAGCACCGTATTAT
TTTCTCGTTGATTTGTGCTTGGGTGACATAGCGCGCTCGGCATCGTGCTTCCCATTCACG
ATGGCGTCTGTGGCACATGGCTCGATGTGGGCTTATGGCGCTATGAGCTGCAAAGCTGTG
GCTTTTCTGTCTGCTCTGTTCTGCTTCCATGCTGCCTTCATGTTGTTTGGTGTGAGTGTC
ACGCGCTATATGGCCATCGCACACCACCGCTTTTATGCCAAGCGTGTGACACCATGGACG
TGTGCTGCCGTCATTGGTGTTTCATGGATTTTGGCAGCGGCCATGGCCCTGCCACCTGTT
TTTGACATGAACACATATAGATTCATGCATGAGGAGGAGCAGTGCATGTTTGAGCAACGC
TACGCGAGGGCCAACGACACGCTAGGATTCACTCTGATGTTGGCTGTGGTAGTGGGAGCC
ACACACGCAGTGTATGTCAAGATGCTCTGCTTCGTGTATGACCACCGCAAGATGAAGCCA
GCCCAGGTAATCCCAGCTGTCAGCCACAACTGGACTTTTCATGGGCCTGGAGCCACAGGT
CAAGCGGCTGCTAACTGGATCGCTGGATTTGGACATGGTCCGACACCACCCACTCTCGTG
GGCATCAGGCAGGTATCACACAGTGCCAATAGAAGGCTGCTTGTCCTGGATGAGTTCAAG
ATGGAGAAGCGAATTGGGAAAATGTATTATATGATAACTCTGGCTTTCTTGTTACTCTGG
GCACCGTACATTGTGTTGTGCTATGCGCAAGTATTGGTCAAGGAAAGTGGCATGCCGCGG
GCATACGTGAATGCTGCGGTATGGCTGACTTTCGCTCAGGCAGCCACCAATCCCCTCATT
TGCTTCGTTTTCAACAAGGAGCTCAGGACACGATGCCGAGCCTGCTTCCCTTGCTGCTTG
ACTAGTCCTACACAAACGCCCATGGAGCCATATTGTGTGATCTAA
>Ictalurus punctatus sreb2
ATGGCGAACTATAGCCATGCAGGGGACCACAACATCTTGCAGAATGTCTC
TCCCCTCGCCACATTCCTCAAACTAACCTCCCTGGGCTTCATCATCGGCG
TCGGTGTTGTGGGAAACCTCCTGATCTCCATCCTGCTGGTCAAAGACAAG
AGCCTGCACCGTGCACCCTACTACTTCTTGTTGGACCTGTGCGCCTCTGA
CATCCTGCGCTCAGCCATCTGCTTCCCCTTTGTATTCACCTCGGTGAAGA
ACGGCTCGGCGTGGACGTACGGCACCCTGACGTGCAAAGTGATCGCCTTC
CTGGGTGTGCTCTCCTGCTTCCACACAGCCTTCATGCTGTTCTGTGTCAG
CGTGACACGTTACTTAGCTATCGCACACCACCGCTTCTATACCAAACGGC
TGACGCTGTGGACGTGCTTGGCTGTGGTGTGTATGGTGTGGACACTATCA
GTGGCCATGGCCTTTCCGCCTGTGCTGGACGTGGGCACATACTCATTCAT
CCGTGAGGAGGACCAGTGCACGTTTCAGCACCGCTCGTTCCGCGCCAATG
ACTCGCTGGGCTTCATGCTGCTGCTCGCCCTGATCCTCCTGGCCACCCAG
CTTGTCTACCTCAAGCTCATATTTTTCGTTCATGACCGGCGCAAGATGAA
ACCGGTCCAGTTCGTGCCTGCCGTCAGCCAAAACTGGACCTTCCACGGGC
CAGGGGCCAGCGGGCAAGCAGCGGCTAACTGGCTGGCTGGTTTCGGCCGA
GGCCCGACACCTCCAACCTTGCTGGGCATCCGGCAGAACGGCAATGCGGC
AGGCCGGCGGCGCCTACTGGTGTTGGATGAGTTTAAGACTGAGAAGAGGA
TAAGCAGAATGTTCTACGTCATGACTTTCTTCTTCCTTAGTCTGTGGGGG
CCTTACCTAGTGGCATGCTACTGGAGGGTGTTCGCCCGTGGCCCTGCCGT
GCCAGGAGGATATCTCACAGCAGCTGTATGGATGAGCTTCGCTCAGGCTG
CCGTCAATCCCTTCATTTGCATCTTCTCCAACCGTGAGCTCAGACGTTGC
TTCAGCACTACGCTCCTCTACTGCAGAAAGTCCAGGTTACCCAGGGAACC
CTACTGTGTTATATGA
>Ictalurus punctatus sreb3a
ATGGCCAACGGAAATGAGAGTAGTGATGGGTCCCACAACCCCCTGGCAGCAGTTGTGGCT
ACAACGGGTGGCACAGTGAATGGAGGGCCTTCATCAGCAGTGTCTACCTACATCAAGCTT
GTCCTGCTAGGGCTGATCATATGCATCAGTCTGGTGGGCAACCTGGTGGTATCTTTGCTA
GTGTTAAGGGACAGAGCCCTACACAAGGCCCCATACTATTTCTTGTTGGATCTTTGCTTG
GCTGACACAATTCGGTCAGCAGTCTGCTTCCCATTTGTACTAGTGTCTATCAAGAATGGC
TCAACCTGGACCTACAGTGTACTCAGCTGCAAGGTGGTGGCTTTCATGGCTGTGTTGTTC
TGCTTCCATGCAGCCTTCATGCTGTTCTGCATTAGTGTCACACGGTATATGGCCATTGCC
CACCATCGGTTCTACTCTAAGCGCATGACCTTCTGGACGTGCGTTGCTGTGGTGTGTATG
GTCTGGACACTGTCAGTTGCTATGGCCTTTCCACCTGTATTTGATGTGGGCACCTATAAA
TTCATCCGTGAAGAAGATCAGTGCATTTTTGAGCACCGTTACTTTAAGGCCAATGATACA
CTGGGATTCATGCTTATGCTGGCCGTGCTTATCCTAGCCACTCACGTGGTCTACATGAAG
CTCTTGCTCTTCGAGTACAAGCACCGCAAGATGAAGCCCGTCCAGATGGTACCCGCCATC
AGCCAAAACTGGACCTTTCATGGGCCTGGAGCCACAGGCCAGGCAGCCGCCAATTGGATT
GCAGGTTTCGGCCGGGGCCCAATGCCACCTACCCTGTTGGGTATCAGGCAGAACTTGCAC
AACCAGAACCGAAGGCTGCTAGGCATGGAGGAATTCAAGGCAGAGAAGCAGCTTGGCAGG
ATGTTTTACGTAATCACCCTGTTTTTTCTGGTGCTGTGGTCACCATATATTGTGGCCTGT
TACTGGCGGGTTTTTGTGAAAGCATGTACCATCCCACACCGGTACCTCTCCACTACGGTG
TGGATGAGTTTTGCCCAAGCGGGGGTGAACCCCATTATCTGCTTTTTCCTTAACAAGGAC
CTCAAAAAGGGTCTGCTGGCCCATTTGCCTCCCTGTTGTAGAACTAAACCTCAACTACCC
CGTGAGCCTTACTGTGTCATGTAA
>Electrophorus electricus sreb1
ATGGCGAACACAAGCGATCTTAGGGAAAGCAATCCTTCGCTCCAAAATTA
TGCCATCACCGCCTCTGCAGTGAAACTGGCCTCTCTCGGTCTAATCATTT
GCAGCAGCCTGGCCGGGAACATACTGCTCTCGCTTTTGGTGCTGAAAGAC
AGCTCCCTTCACAAGACACCATACTATTTTCTCCTCGACCTGTGCTTTGC
GGACATCATCCGTTCGGCCGTGTGCTTTCCGTTCGTCATGATTTCGATCG
TTAACGGTTCTGTGTGGAGCTACAGCGTCATCAGCTGCAAGATTGTCGCC
TTCATGGCCGTGCTGTTTTGCTTCCACATCGCCTTCCTTCTCTTCTGCGT
TAGTGTCACGCGTTATATGGCTATTGCACACCACCGCTTCTATTCCAAAC
GAATGACTCTGTGGACGTGCGTGGCTGTCATATGCATGGTGTGGACCTTG
TCGGTTGCCATGGCGTTTCCCCCGGTGTTTGATGTCGGGACGTATAAATT
TATTAGTGAGGAAGAACAATGCATATTCGAGCACAGATACGTGAAAGCGA
ACGACACACTGGGTTTTATGTTGATGCTTGCCGTTATTGTGGGCACGACG
CATGTTGTGTACATCAAAATGCTTTGCTTTGTTTACGACCACCGTAAGAT
GAAACCAGCCCAGCTGATCCCGGCTATTAGCCAGAACTGGACCTTTCACG
GTCCAGGTGCGACAGGCCAAGCGGCTGCCAACTGGATTGCGGGCTTTGGA
CGCGGTCCCACCCCGCCGACATTAGTGGGCATCAGGCAAGCCTCGCATAA
CGCCAACAGGAGGCTGCTCGTCTTGGACGAGTTCAAGATGGAGAAACGAA
TAGGGAAAATGTACTACATGATCACGCTGGCGTTCCTGCTGTTTTGGGCC
CCGTACATTGTGTCGTGCTACGTACGCGTGTTCGTGAAGGAAAGCGCCAT
TCCACAGGTTTACCTGACGGCGGCCGTGTGGCTGACGTTCGCCCAAGCGG
CGGCGAATCCAGTCGTCTGTTTCATTTTCAACAAGGAACTAAGGATGCGT
TTCAGAGCTTGCTTTCCTTGCTGTTTGACTACACAAACACCAATGGAACC
ATATTGTGTAATCTGA
>Electrophorus electricus sreb3a
ATGGCCAACGGAAACGAGAGCAGTGATGGGCCCAGTAACCCCCTGGCAGC
CGTCGTCGCTACTACAGGTGGAGTGGTGGGTGAAGGGCCTTCATCTCCTG
TATCCACCTATGTCAAGCTTGTCCTTCTAGGGCTGATCATATGCATCAGC
CTAGTGGGAAACCTAGTGGTTTCTCTGCTAGTCTTAAGGGACAGGGCCCT
ACACAAGGCCCCATACTATTTCTTGCTAGACCTCTGCTTGGCTGACACCA
TTCGATCAGCAGTCTGCTTCCCATTTGTACTGGTGTCCATTAAGAATGGC
TCGGCCTGGACCTACAGTGTGCTCAGCTGCAAGGTGGTAGCTTTCATGGC
TGTGCTCTTCTGCTTCCATGCCGCCTTCATGCTATTCTGCATTAGCGTCA
CACGGTACATGGCCATTGCCCACCACAGGTTCTACTCTAAGCGCATGACC
TTCTGGACCTGTGTTGCTGTGGTGTGTATGGTTTGGACTCTCTCTGTCGC
TATGGCGTTCCCACCTGTCTTTGATGTGGGTACGTACAAGTTTATTCGTG
AAGAGGACCAGTGCATTTTTGAGCATCGCTACTTCAAGGCCAACGACACA
TTAGGCTTCATGCTTATGCTAGCTGTGTTGATCTTGGCCACTCATGTTGT
CTACATGAAGCTCTTGCTCTTCGAATACAAGCACCGCAAGATGAAGCCTG
TCCAGATGGTTCCAGCTATCAGCCAAAACTGGACCTTTCACGGCCCCGGA
GCCACTGGCCAGGCAGCCGCCAACTGGATCGCGGGGTTCGGCCGGGGCCC
TATGCCACCTACCCTGTTGGGCATCAGGCAGAACTTGCACAACCAGAACC
GACGGCTGCTGGGCATGGAGGAGTTCAAGGCAGAAAAGCAGCTTGGCAGG
ATGTTTTATGTGATAACCCTCTTTTTTCTGGTGCTTTGGTCGCCGTACAT
CGTGGCCTGTTACTGGCGGGTCTTTGTGAAGGCATGTACCATTCCGCACC
GGTACCTTTCCACTACAGTTTGGATGAGTTTTGCCCAGGCAGGGGTAAAT
CCAATTATCTGCTTTTTCCTAAACAAGGACCTGAAGAAGGGCCTGCTGGC
CCACCTGCCTCCCTGTTGTAGAACTAAACCTCAACTACCCCGTGAGCCTT
ACTATGTCATGTAA
>Astyanax mexicanus Mexican tetra sreb1
ATGGCGAACGCGAGCGACCCCGGTGGACCTCAGGACTCGGTGCAGCTGGCGGCGCTGGGG
GCGATGTTGTGCGCCAGCGTGGCTGGTAACGCCCTCTTGTGCGGACTCGTACTAAAGGAC
GGCTCACTACATCGTGCACCATACTACCTGCTACTGGACCTGTGCGCGGCGGACGCGGCA
CGTGCTGCTCTTGGTTTTCCAATGGCTGCAACGGTGACGGCGACATCTACGGTCGCACAC
GGTGCGAGAATGCGTCCGTGGGTTTGGCCTTGGGCGCATGCATGGTGCTGTGCGGCCGCC
GCGCTCGCTGCACTCTTTTGCTTTCATGTGGCCTTCGTGCTTTTGGGCGCCAGCCTCACG
CGCTACCTGGCTATTGCGCACCATCGCTTCTACGCCAAGCGTGTGACACCGTGTGCGTGT
GCCATGCTTGTGGCGGCGGCGTGGGCGCTCTCTGCTGCAGCCGCCCTGCCACCAGCTTTG
GAAGCGGGTTCAGGGGTGTTCCCAAGTGATCCTGAACACTGCGCTTTAGGCCACACCCCT
GCACGGCCCGGTGACGCACTGGGCCTGGTGCTTACCCTCGCGGCCGTGGTGGTCACCACC
CACGCCGTCTACGCCAAGACCCTGTGCTTCGTCTACGGACACCGGAAGATGAAGCCGGCA
CAGCCGGTTCCTGCCGTCAGCCACAACTGGACATTCCACGGACCCGGCGCCACGGGTCAA
GCTGCCGCCAACTGGATTGCGGGATTCGGACGCGGCCCCACGCCGCCCGCGCTGGTGGGC
GTGAGGCAGGCGCCGCGAGACGCTGGACGCAGGTTGTTGGTCCTTGACGAGTTTAAGATG
GAAAAGCGCATTGGAAAGATGTTCTACATGCTCACGCTCACCTTCCTGCTGCTCTGGGCG
CCCTACGTAGTCGCGTGTTACGCCCGTGTCTTCGGCGACATACCGCACGTCTACCTCACC
GTCGCTGTGTGGCTCACGTTCGCCCAGACTGCTGCCAACCCTGTCATCTGCTTTGCTTTT
AACAAGGAGCTGCGGGTTCGGTTGCGGGCATGCTTCCCATGCTGCATCACTTCACAGACG
CCAATGGAACCATACTGTGTGATCTGA
>Astyanax mexicanus Mexican tetra sreb2
ATGATCCCTCCTCCATCTATGGCGAACTATAGCCATGCAGGGGACCACAACATCTTGCAG
AATGTCTCTCCGCTTGCCACATTCCTTAAACTGACCTCCCTGGGTTTCATCATCGGCGTC
GGGGTGGTCGGAAATCTCCTGATCTCCATCCTGCTGGTCAAAGACAAGAGCCTGCACCGC
GCACCCTACTACTTTCTGCTGGACCTGTGTGCCTCGGACATCCTGCGCTCCGCCATCTGC
TTCCCCTTTGTGTTCACCTCGGTCAAGAATGGCTCCGCCTGGACGTACGGCACGCTCACC
TGCAAAGTGATCGCCTTCTTGGGCGTGCTTTCCTGTTTCCACACGGCCTTCATGCTGTTC
TGCATCAGCGTGACACGCTACCTGGCCATCGCCCACCACCGCTTCTACACAAAGAGGCTG
ACCTTCTGGACCTGCCTGGCCGTCATCTGCATGGTGTGGACGTTGTCGGTGGCCATGGCT
TTCCCGCCGGTGCTGGACGTAGGCACCTACTCGTTCATCCGCGAGGAGGACCAGTGCACC
TTCCAGCACCGCTCCTTCCGCGCCAACGACTCGTTGGGCTTCATGCTGCTGCTCGCCCTC
ATCCTCCTGGCCACCCAGCTTGTCTACCTCAAGCTCATCTTTTTTGTTCACGACCGTCGG
AAGATGAAACCCGTCCAGTTTGTGCCAGCGGTCAGCCAGAACTGGACCTTCCACGGTCCG
GGAGCCAGCGGCCAGGCCGCGGCCAACTGGCTGGCCGGCTTCGGCCGAGGCCCCACGCCT
CCGACCCTGCTGGGGATCCGTCAGAACAGCAATGCGGCAGGCCGCAGGCGTCTGCTGGTG
CTGGACGAGTTCAAGACTGAAAAGAGGATAAGCAGGATGTTTTACATCATGACCTTCTTC
TTCCTGAGCCTGTGGGGGCCCTATCTGGTGGCCTGCTACTGGAGGGTGTTCGCCAGGGGC
CCCGTGGTGCCTGGAGGCTACCTCACCGCAGCTGTGTGGATGAGCTTTGCTCAGGCGGGA
GTCAACCCGTTCATCTGCATTTTCTCCAACCGGGAGCTCAGACGATGCTTCAGCACCACG
CTCCTCTACTGCAGAAAATCCAGGTTACCTAGGGAACCCTACTGTGTTATATGA
>Astyanax mexicanus Mexican tetra sreb3a
ATGGCCAACGGAAACGAGAGCAGCGACGTGCCCAGTAACCCCCTGGCAGCAGTCGTGGCT
AGCACAGGTGGCATGGTGGGCGGAGGGCCTTCGTCGGCCGTGTCCACCTACGTTAAACTC
GTCCTTTTAGGGCTGATCATATGCATCAGCCTAGTGGGCAACCTAGTGGTCTCTCTTTTA
GTGTTAAGGGACAGGACCCTACACAAGGCGCCGTACTATTTCCTGTTGGATCTCTGCCTG
GCCGACACCATTCGATCGGCGGTCTGCTTCCCGTTCGTACTAGTGTCCATCAAGAACGGC
TCGGCCTGGACCTACAGCGTGCTCAGCTGCAAGGTGGTGGCTTTCATGGCCGTGCTCTTC
TGCTTCCACGCAGCCTTCATGCTGTTCTGCATTAGCGTCACACGGTACATGGCCATCGCA
CACCACCGGTTCTACTCGAAGCGCATGACCTTCTGGACCTGCGTCGCCGTGGTGTGCATG
GTCTGGACACTGTCAGTCGCAATGGCTTTCCCACCCGTCTTTGATGTAGGTACCTACAAG
TTCATCCGCGAAGAAGACCAGTGCATTTTCGAGCATCGCTACTTCAAGGCCAACGACACG
CTGGGCTTCATGCTAATGCTGGCTGTGCTGATCCTGGCCACTCACGTGGTCTATATGAAG
CTCTTGCTCTTCGAGTACAAACACCGCAAGATGAAGCCTGTCCAGATGGTTCCAGCCATC
AGCCAAAACTGGACCTTTCACGGGCCCGGAGCCACCGGTCAGGCGGCCGCCAACTGGATC
GCGGGATTCGGACGGGGCCCTATGCCACCTACCCTGTTGGGCATCAGGCAGAACTTGCAC
AACCAGAACCGACGGCTGCTGGGCATGGAGGAGTTCAAGGCCGAGAAGCAGCTTGGCAGG
ATGTTTTATGTGATCACCCTGTTTTTTCTGGTGCTGTGGTCACCGTACATTGTGGCCTGT
TACTGGCGGGTCTTTGTGAAAGCGTGCACCATCCCACACCGGTACCTCTCCACTACGGTG
TGGATGAGCTTTGCCCAGGCAGGGGTGAATCCCATTATCTGCTTTTTCCTTAACAAAGAC
CTGAAGAAGGGTCTGCTGGCCCACCTGCCTCCCTGTTGTAGAACTAAACCTCAACTACCC
CGTGAGCCTTATTGTGTCATGTAA
>Astyanax mexicanus Pachon cavefish sreb1
ATGGCGAACGCGAGCGACCCCGGTGGACCTCAGGACTCGGTGCAGCTGGC
GGCGCTGGGGGCGATGTTGTGCGCCAGCGTGGCTGGTAACGCCCTCTTGT
GCGCACTCGTACTAAAGGACGGCTCACTACATCGTGCACCATACTACCTG
CTACTGGACCTGTGCGCGGCGGACGCGGCACGTGCTGCTCTTGGTTTTCC
AGTGGCTGCAACGGTGACGGCGACATCTACGGTCGCACACGGTGCGAGAA
TGCGTCCGTGGGTTTGGCCTTGGGCGCATGCATGGTGCTGTGCGGCCGCC
GCGCTCGCTGCACTCTTTTGCTTTCATGTGGCCTTCGTGCTTTTGGGCGC
CAGCATCACGCGCTACCTGGCTATTGCGCACCATCGCTTCTACGCCAAGC
GTGTGACACCGTGTGCATGTGCCATGCTTGTGGCGGCGGCGTGGGCGCTC
TCTGCTGCAGCCACCCTGCCACCAGCTTTGGAAGCGGGTTCAGGGGTGTT
CCCAAGTGATCCTGAACACTGCGCTTTAGGCCACAACCCTGCACGGGCAG
GTGACGCACTGGGCCTGGCGCTTACCCTCGCGGCCGTGGTGGTCACCACC
CACGCCATCTACGCCAAGACCCTGTGCTTCGTCTACGGACACCGGAAGAT
GAAGTCGGCACAGCCGGTTCCTGCCGTCAGCCACAACTGGACGTTCCACG
GACCCGGCGCCACGGGTCAAGCTGCCGCCAACTGGATTGCGGGATTCGGA
CGCGGCCCCACGCCGCCCGCTCTGGTGGGCGTGAGGCAGGCGCCGCGAGA
CGCTGGACGCAGGTTGTTGGTCCTTGACGAGTTTAAGATGGAAAAGCGCA
TTGGAAAGATGTTCTACATGCTCACGCTCACCTTCCTGCTGCTCTGGGCG
CCCTACGTAGTCGCGTGTTACGCCCGTGTCTTCGGCGACATACCACACGT
CTACCTCACCGTCGCTGTGTGGCTCACGTTCGCCCAGACTGCTGCCAACC
CTGTCATCTGCTTTGCTTTTAACAAGGAGCTGCGGGTTCGGTTGCGGGCA
TGCTTCCCATGCTGCATCACTTCACAGACGCCAATGGAACCGTACTGTGT
GATCTGA
>Astyanax mexicanus Pachon cavefish sreb2
ATGATCCCTCCTCCATCTATGGCGAACTATAGCCATGCAGGGGACCACAA
CATCTTGCAGAATGTCTCTCCGCTTGCCACATTCCTTAAACTGACCTCCC
TGGGTTTCATCATCGGCGTCGGGGTGGTCGGAAATCTCCTGATCTCCATC
CTGCTGGTCAAAGACAAGAGCCTGCACCGCGCACCCTACTACTTTCTGCT
GGACCTGTGTGCCTCGGACATCCTGCGCTCCGCCATCTGCTTCCCCTTTG
TGTTCACCTCGGTCAAGAATGGCTCCGCCTGGACGTACGGCACGCTCACC
TGCAAAGTGATCGCCTTCTTGGGCGTGCTTTCCTGTTTCCACACGGCCTT
CATGCTGTTCTGCATCAGCGTGACACGCTACCTGGCCATCGCCCACCACC
GCTTCTACACAAAGAGGCTGACCTTCTGGACCTGCCTGGCCGTCATCTGC
ATGGTGTGGACGTTGTCGGTGGCCATGGCTTTCCCGCCGGTGCTGGACGT
AGGCACCTACTCGTTCATCCGCGAGGAGGACCAGTGCACCTTCCAGCACC
GCTCCTTCCGCGCCAACGACTCGTTGGGCTTCATGCTGCTGCTCGCCCTC
ATCCTCCTGGCCACCCAGCTTGTCTACCTCAAGCTCATCTTTTTTGTTCA
CGACCGTCGGAAGATGAAACCCGTCCAGTTTGTGCCAGCGGTCAGCCAGA
ACTGGACCTTCCACGGTCCGGGAGCCAGCGGCCAGGCCGCGGCCAACTGG
CTGGCCGGCTTCGGCCGAGGCCCCACGCCTCCGACCCTGCTGGGGATCCG
TCAGAACAGCAATGCGGCAGGCCGCAGGCGTCTGCTGGTGCTGGACGAGT
TCAAGACTGAAAAGAGGATAAGCAGGATGTTTTACATCATGACCTTCTTC
TTCCTGAGCCTGTGGGGGCCCTATCTGGTGGCCTGCTACTGGAGGGTGTT
CGCCAGGGGCCCCGTGGTGCCTGGAGGCTACCTCACCGCAGCTGTGTGGA
TGAGCTTTGCTCAGGCGGGAGTCAACCCGTTCATCTGCATTTTCTCCAAC
CGGGAGCTCAGACGATGCTTCAGCACCACGCTCCTCTACTGCAGAAAATC
CAGGTTACCTAGGGAACCCTACTGTGTTATATGA
>Astyanax mexicanus Pachon cavefish sreb3a
ATGGTGGGCGGAGGGCCTTCGTCGGCCGTGTCCACCTACGTTAAACTCGT
CCTTTTAGGGCTGATCATATGCATCAGCCTAGTGGGCAACCTAGTGGTCT
CTCTTTTAGTGTTAAGGGACAGGACCCTACACAAGGCGCCGTACTATTTC
CTGTTGGATCTCTGCCTGGCCGACACCATTCGATCGGCGGTCTGCTTCCC
GTTCGTACTAGTGTCCATCAAGAACGGCTCGGCCTGGACCTACAGCGTGC
TCAGCTGCAAGGTGGTGGCTTTCATGGCCGTGCTCTTCTGCTTCCACGCA
GCCTTCATGCTGTTCTGCATTAGCGTCACACGGTACATGGCCATCGCACA
CCACCGGTTCTACTCGAAGCGCATGACCTTCTGGACCTGCGTCGCCGTGG
TGTGCATGGTCTGGACACTGTCAGTCGCAATGGCTTTCCCACCCGTCTTT
GATGTAGGTACCTACAAGTTCATCCGCGAAGAAGACCAGTGCATTTTCGA
ACATCGCTACTTCAAGGCCAACGACACGCTGGGCTTCATGCTAATGCTGG
CTGTGCTGATCCTGGCCACTCACGTGGTCTATATGAAGCTCTTGCTCTTC
GAGTACAAACACCGCAAGATGAAGCCTGTCCAGATGGTTCCAGCCATCAG
CCAAAACTGGACCTTTCACGGGCCCGGAGCCACCGGTCAGGCGGCCGCCA
ACTGGATCGCGGGATTCGGACGGGGCCCTATGCCACCTACCCTGTTGGGC
ATCAGGCAGAACTTGCACAACCAGAACCGACGGCTGCTGGGCATGGAGGA
GTTCAAGGCCGAGAAGCAGCTTGGCAGGATGTTTTATGTGATCACCCTGT
TTTTTCTGGTGCTGTGGTCACCGTACATTGTGGCCTGTTACTGGCGGGTC
TTTGTGAAAGCGTGCACCATCCCACACCGGTACCTCTCCACTACGGTGTG
GATGAGCTTTGCCCAGGCAGGGGTGAATCCCATTATCTGCTTTTTCCTTA
ACAAAGACCTGAAGAAGGGTCTGCTGGCCCACCTGCCTCCCTGTTGTAGA
ACTAAACCTCAACTACCCCGTGAGCCTTATTGTGTCATGTAA
>Pygocentrus nattereri sreb1
ATGGCGAACGCGAGCGACCCCGGCGGCCCGCCGCTGCCGCTGCAGGACTCGGTGCAGTTG
GCGGCGCTCGTCGCGATGCTGTGCGCGAGCGTGGCGGGCAACGCGCTGCTGTGCGCGCTC
GTGCTGAAGGACAGCGCGCTGCACCGCGCGCCCTACTACCTGCTGCTGGACCTGTGCGCG
GCGGACGCGGCGCGCGCCGCCCTCGGCTTCCCTGTGGCCGCGGCGACGGCGACGGCCGGG
GCGCGCGGGCGCCCGTTGGCCTGGGCGTGGCCGTGGGCATGGACGTGGGCGCACGCGTGG
TGCCGCACGGCCGCAGTGCTCGCCGCGCTCTTCTGTTTCCACGTGGCCTTTGTGCTGCTG
GCCGCGAGCGTCACGCGTTACCTGGCCATCGCGCACCACCGCTTCTACGCCAAGCGCGTG
ACTCCGTGCGCGTGCGCGGCGCTCGTGGCCGCCTCTTGGGCGCTCTCGGCCGCCGCCGCG
CTGCCGCCGGCGCTGGAGCAGAGCGCGGGAGCGTTCCCGCGCGACCCCGAGCACTGCGCC
CTAGGCCACGCGCCCGCGCGCGCGGGCGACGCGCTGGGCCTGGCGCTCACTCTCGCGTGC
GTGGTGGGTGCCACGCACGCCGTGTACGCCAAGATACTGTGCTTCGTCTACGGACACCGG
AAGATGAAGCCCGCGCAGCCAGTTCCCGCGGTCAGCCACAACTGGACGTTTCACGGACCC
GGCGCTACGGGCCAAGCCGCCGCCAACTGGATCGCGGGCTTCGGCCGCGGGCCCACGCCG
CCCGCACTGGTCGGAGTGAGGCAGGCGCCGCGCGACGCCGGCCGCAGGCTCCTCGTGCTC
GACGAGTTCAAGACGGAGAAGCGCATCGGGAAGATGTTCTACATACTCACGCTCGCCTTC
CTGCTGCTGTGGGCGCCCTACGTGGCGGCGTGCTACGCGCGCGTCTTCGCCGAGGGCGGC
GCCGTGCCGCACGTCTACCTCACCGCGGCCGTGTGGCTCACGTTCGCGCAGGCGGCCGCC
AACCCCATTATCTGCTTCGCCTTCAACAAGGAGCTGCGCGTGCGGCTCAGGGCCTGCTTC
CCCTGCTGCGTCACCACACAGACCCCGATGGAGCCGTACTGTGTGATCTGA
>Pygocentrus nattereri sreb2
ATGGCGAACTATAGCCATGCAGGGGACCACAACATCTTGCAGAATGTCTC
TCCGCTTGCCACGTTCCTTAAACTAACCTCCCTGGGTTTCATCATCGGCG
TCGGAGTGGTCGGAAACCTCCTGATCTCCATCCTGCTGTTCAAAGACAAG
AGCCTGCACCGCGCACCCTACTACTTTCTGCTGGACCTGTGCGCCTCGGA
CATCCTGCGCTCTGCCATCTGCTTCCCCTTTGTGTTCACCTCGGTCAAGA
ATGGCTCCGCCTGGACATACGGCACGCTCACCTGCAAAGTGATCGCCTTC
TTAGGCGTGCTCTCCTGTTTCCACACAGCCTTCATGCTGTTCTGCATCAG
CGTAACGCGCTACCTAGCCATCGCCCACCACCGCTTCTACACAAAGAGGC
TGACCTTCTGGACCTGCCTGGCCGTCATCTGCATGGTGTGGACGTTGTCT
GTGGCCATGGCCTTCCCACCAGTGCTGGATGTGGGCACCTATTCGTTCAT
CCGCGAGGAGGACCAGTGCACCTTCCAGCACCGCTCCTTCCGCGCCAACG
ACTCGTTGGGCTTCATGCTGCTGCTCGCCCTCATCCTCCTGGCCACTCAG
CTTGTCTACCTCAAGCTCATATTTTTCGTTCACGACCGTCGGAAGATGAA
GCCTGTCCAGTTTGTGCCGGCCGTCAGCCAGAACTGGACCTTCCACGGTC
CGGGGGCCAGCGGCCAGGCTGCGGCCAACTGGCTGGCTGGCTTTGGCCGA
GGCCCCACGCCTCCAACTCTGCTGGGGATCCGGCAGAACAGCAATGCGGC
GGGCCGCAGGCGTCTGCTGGTGCTGGATGAATTCAAGACTGAAAAGAGGA
TAAGCAGGATGTTCTACATCATGACCTTCTTCTTCCTGAGCCTGTGGGGG
CCCTACCTGGTGGCCTGCTACTGGAGGGTGTTCGCCAGGGGTCCTGTGGT
GCCTGGAGGCTACCTCACTGCAGCCGTGTGGATGAGCTTTGCTCAGGCGG
GAGTCAACCCCTTCATCTGCATTTTCTCCAACCGGGAGCTCAGACGATGC
TTCAGCACCACGCTCCTCTACTGCAGAAAATCCAGGTTACCTAGGGAACC
CTACTGTGTTATATGA
>Pygocentrus nattereri sreb3a
ATGGCCAACGGAAACGAGAGCAGTGATGGGCCCAGTAACCCCCTGGCAGCAGTTGTGGCT
ACCACAGGTGGAATGGTGGGTGGAGGGCCTTCCTCGGCTGTGTCCACTTATGTTAAGCTT
GTCCTTCTAGGGCTGATCATATGCATCAGCCTTGTGGGCAACCTAGTGGTCTCTCTACTA
GTGTTAAGGGACAGGGCCCTACACAAGGCCCCATACTATTTCCTGTTGGACCTCTGCTTG
GCTGACACCATTCGATCTGCAGTCTGCTTCCCCTTTGTATTAGTGTCCATCAAGAATGGC
TCAGCCTGGACCTACAGTGTACTCAGCTGCAAGGTGGTGGCTTTTATGGCTGTGCTCTTC
TGCTTCCATGCCGCCTTCATGCTGTTCTGCATTAGCGTTACACGGTATATGGCCATTGCA
CATCACAGGTTCTACTCTAAGCGCATGACCTTCTGGACCTGCGTTGCTGTGGTGTGTATG
GTCTGGACACTATCAGTTGCTATGGCTTTCCCACCTGTCTTTGATGTAGGTACCTACAAG
TTCATCCGTGAAGAAGACCAGTGCATTTTCGAACATCGCTACTTCAAGGCTAATGACACA
CTGGGCTTCATGCTTATGCTGGCTGTGCTGATCCTGGCCACTCACGTGGTCTACATGAAG
CTCTTGCTCTTTGAGTATAAACACCGCAAAATGAAGCCCGTCCAGATGGTTCCAGCCATC
AGCCAAAACTGGACCTTTCATGGGCCTGGAGCCACTGGCCAGGCGGCCGCCAACTGGATT
GCAGGATTCGGACGGGGCCCAATGCCACCTACCCTGTTGGGCATCAGGCAGAACTTGCAC
AACCAGAACCGACGGCTGCTTGGCATGGAAGAATTCAAGGCAGAGAAGCAGCTTGGCAGG
ATGTTTTACGTGATCACCTTGTTTTTTCTGGTGCTGTGGTCACCATACATTGTGGCCTGT
TACTGGCGGGTCTTTGTGAAGGCATGTACCATCCCACACCGATACCTCTCCACTACGGTA
TGGATGAGTTTTGCCCAGGCAGGGGTAAACCCCATTATCTGCTTTTTCCTCAACAAGGAC
CTGAAGAAGGGTCTGCTGGCCCACCTGCCTCCCTGTTGTAGAACTAAACCTCAACTACCC
CGTGAGCCTTACTGTGTCATGTAA
>Esox lucius sreb1
ATGGCAAATACAAGCGAGTTTGGGGAAAGCAATCCTTCTCTACAGAATTATGCTATCACC
GCCTCTGCGGTGAAACTGGCCTCGCTTGGTTTGATTATTTGCGTCAGCCTGGTAGGGAAT
GTGGCGCTGTCCCTGCTGGTGCTGAAAGACAGCTCTCTTCAAAAGGCACCATATTATTTT
CTACTTGATCTGTGCTTAGCGGATATAATACGATCTGCCGTGTGTTTTCCCTTTGTAATG
ATATCAATCAGCAACGGTTCCACCTGGACATATAGCATTATAAATTGCAAGATTATCGCT
TTCATGTCAGTCCTTTTTTGTTTTCATGTAGCGTTTCTGCTATTCTGCGTCAGTGTCACT
CGATACATGGCGATAGCACACCACAGGTTTTATTCCAAACGAATGACATTATGGACTTGT
GTGGCAGTGATATGCATGGTCTGGACCCTCTCCGTCGCTATGGCTTTCCCTCCTGTATTC
GACGTCGGCACCTACAAATTCATTCCTGAGGAGGAACAATGCATTTTCGAGCACCGATAC
GTGAAAGCAAACGACACGCTGGGCTTCATGTTGATGCTGGCTGTCATCGTGGGAACGACA
CACATTGTTTACATAAAGATGCTGTGTTTCGTTTATGACCACCGCAAAATGAAACCTGCT
CAACTGGTCCCAGCTATAAGCCAAAACTGGACCTTCCATGGGCCAGGTGCAACTGGGCAG
GCAGCAGCCAATTGGATTGCAGGATTTGGACGTGGTCCCACCCCACCAACATTGGTGGGC
ATCAGGCAAGCCTCGCATAACGGAAACAGAAGGTTGCTTGTCTTGGATGAATTTAAAATG
GAGAAACGTATTGGGAAAATGTATTACATGATAACCCTGACGTTTCTTCTCCTCTGGGCC
CCGTACATTGTTGCTTGCTATCTTCGCGTATTTGTCAAAGGAAACACCATTCCACAGGTC
TACCTGACTGCAGCGGTTTGGATGACGTTCGTTCAGGCGGGAGCGAATCCCATTATGTGT
TTCATATTCAACAAGGAACTAAGGATGCGCTTGAGAGCCTGTTTCCCGTGTTGTCTGAGC
ACACAAACACCTATGTCTATAGAGCCTTACTGTGTCATCTGA
>Esox lucius sreb2
ATGTTCCCTCCTCCATCTATGGCGAACTATAGCCATGCAGGGGACCACAACATCTTGCAG
AATGTCTCTCCTCTCGTCACTTTTCTCAAACTGACATCCCTGGGTTTTATCATCGGCGTC
GGTGTTGTCGGCAATCTCCTGATCTCCATTCTACTGGTCAAAGACAAAAGCCTGCACCGT
GCACCCTACTACTTCCTGCTCGACCTGTGCGCCTCGGATATCCTGCGCTCAGCCATCTGC
TTCCCCTTTGTCTTCACCTCCGTCAAGAATGGTTCCACCTGGACGTACGGCACGCTGACC
TGCAAGGTGATCGCCTTCCTCGGAGTGCTGTCCTGCTTTCACACGGCGTTCATGCTCTTC
TGTGTGAGCGTGACACGCTACCTGGCCATAGCCCACCACCGCTTCTACACCAAGAGGCTA
ACCTTCTGGACGTGTCTGGCAGTCATCTGCATGGTGTGGACATTGTCTGTGGCCATGGCC
TTCCCGCCAGTGCTGGACGTGGGGACGTACTCCTTTATAAAGGAAGAGGACCAGTGTACA
TTCCAGCATCGCTCGTTCCGAGCCAACGACTCCCTGGGCTTTATGTTGCTCCTAGCCCTC
ATCCTCCTGGCTACGCAGCTTGTCTACCTCAAGCTAATCTTCTTCGTCCACGACCGCCGG
AAGATGAAACCGGTCCAGTTTGTACCTGCCGTCAGCCAGAATTGGACCTTCCATGGTCCC
GGGGCTAGCGGCCAGGCGGCGGCCAACTGGCTAGCGGGGTTCGGCAGGGGCCCCACCCCT
CCCACCCTGCTAGGCATCAGGCAGAACAGCAACGCGGCCGGCAGGCGACGCCTGCTTGTG
CTGGATGAGTTTAAAACTGAAAAGAGGATAAGTAGAATGTTCTACATCATGACCTTCTTC
TTCCTCACTCTGTGGGGACCCTATCTGGTGGCCTGCTATTGGAGAGTGTTTGCCAGGGGC
CCGGCGGTCCCTGGGGRTTACCTGACTGCTGCGGTGTGGATGAGCTTTGCCCAGGCGGGT
GTAAATCCCTTCATCTGCATCTTCTCCAACAGGGAGCTCCGGCGCTGCTTCAGCACAACG
CTCCTGTACTGCAGAAAATCCAGGTTACCTAGGGAGCCCTACTGCGTTATATGA
>Esox lucius sreb3a
ATGGCCAATGGCAATGAGAGCAGCGAGGGGCTCGGCGGCCCCCTGGCAGCGGTGGTGGCC
ACGACCGGAGGGATGGCAGTCGGGGGCCCGTCGTCGGCTGTGTCCACTTACATCAAACTG
GTCCTGCTGGGGTTGATTATCTGCATCAGCCTGGTGGGCAACCTGGTTGTGTCACTGCTG
GTCCTCCGGGACCGGGCCCTGCACAAGGCCCCATACTACTTCCTGCTGGACCTGTGCCTG
GCTGACACCATCCGCTCCGCCGTCTGCTTCCCCTTTGTGCTGGTGTCCATCAAGAACGGC
TCCACCTGGACCTACAGTGTGCTAAGCTGCAAAGTGGTGGCCTTCATGGCTGTGCTCTTC
TGCTTCCATGCCGCCTTTATGCTGTTTTGCATTAGCGTGACGCGCTACATGGCCATCGCC
CACCACCGCTTCTACTCCAAGCGCATGACCTTCTGGACATGTGTGGCGGTGGTGTGCATG
GTGTGGACACTGTCGGTGGCCATGGCTTTTCCGCCCGTCTTTGACGTGGGCACCTACAAG
TTCATCCGCGAGGAGGACCAGTGTATCTTCGAACACCGCTACTTCAAGGCCAACGACACG
CTGGGCTTCATGCTGATGCTGGCTGTGCTGATACTGGCCACGCACGTCGTCTACATGAAG
TTGCTGCTCTTCGAGTACAAGCACCGCAAGATGAAGCCCGTCCAGATGGTGCCAGCCATA
AGCCAAAACTGGACCTTCCATGGGCCCGGCGCCACTGGCCAAGCGGCGGCAAACTGGATT
GCAGGCTTTGGCCGTGGCCCCATGCCACCCACCCTGCTGGGCATCCGGCAGAACTTGCAC
AACCAGAACCGGCGCCTGCTGGGTATGGAAGAGTTCAAGGCAGAGAAACAGCTGGGCAGG
ATGTTCTACGTGATCACCCTTTTGTTCCTGGTGCTGTGGTCGCCCTATATAGTGGCGTGC
TACTGGCGGGTGTTTGTCAAGGCCTGCACCATACCACACCGGTACCTCTCCACCACAGTG
TGGATGAGTTTTGCCCAGGCAGGGGTCAACCCTATTGTTTGCTTTTTCCTCAACAAAGAC
CTGAAGAAGGGGCTTCTGGCCCACCTGCCAGCCTACTGTAGGACTAAACCTAATCTGCCC
CGAGAGCCTTACTGTGTCATGTGA
>Esox lucius sreb3b
ATGCCTAACCAGACCCACATCTTTGGCATTGATGGCCCAGGGAGCCTCCTGGCAGTGTTG
GCCTCACAGAGAGCCAGCAGCATCCGCAGCAACAGCAGTGAGGGAGTGTCAGCTGTGACG
GTGTCCGTCTACATCAAGCTGGTGTTCCTGGGTCTGATCATCTGTGTCAGCCTGGCAGGC
AACCTGCTGGTGTCCCTACTGGTCCTCCGAGACCGGGCCCTCCACAAGGCCCCCTATTTC
TTCCTCCTGGACCTGTGCCTGGCTGACGTTGTGCGCTCCGCAGCCTGCTTCCCCTTCGTC
CTTGTGTCTGTCAACAACAGCTCAGCGTGGACCTACAGCGCCTTCAGCTGCAAGGTGGCG
GCCTTCCTGGCCGTGCTCTTCTGCTTTCACGCTGCCTTCATGTTGTTCTGTGTGGCTGTG
ACCCGCTACCTGGCCACCGCCCACCACCGCTTCTACACCAAACGCATGACGGTCTGGACC
TGTGCCGCCATAATCTGTATGGTCTGGACGCTGGCCGTTGCCATGGCGTCCCCGCCCGTC
TTTGACGTGGGGACGTACAAGTTCATCCACGATGAGGACCAGTGCATTTTTGAGCACCGC
TACCTTAAGACCAACGACACCCTGGGCTTCATGCTCATGCTGGCTGTCGTGGTCCTGGCC
ACCCATGGGTTCTACGCCAAACTCCTGCTGTTTGAATACAAGCACCGCAAGATGAAGCCT
GTCCAGCTAGTGCCGGCCATTAGCCAGAACTGGACCTTCCACGGCCCAGGGGCCACGGGC
CAGGCAGCTGCCAACTGGATGGCCGGGTTTGGCCGGGGCCCCATGCCTCCCACCCTGCTG
GGCATCAGGCAGAGTTTGCACAACCAGCAGCACCGGCGCATGATGGGAATGGAGGAGGTG
AGGGCGGAGAGGAGGCTGGGCCGGATGTTTTACATCATCACTCTGCTCTTCCTGGTGCTC
TGGGCTCCGTATATAATGGCCTGCTTCTGGAGGGTGTTTGTCAAGTCTTGCTCCATTCCG
CATAGGTACCTCTCAATCACAGTGTGGATGAGCTTCGCCCAGGCTGGGGTCAACCCAATC
TTCTGCCTCCTGCTCAATGAGGACTTGAGGAAAGTGCTGAGGGCCCACTTGCCTTCCTAC
AGCAGGACTAGACAACATCAGCACCTGCCTCGTCATGAGCTGTTGGTGTTCACCATCACA
TGA
>Salmo salar sreb1a
ATGGCAAACACAAGCGAGTTTGGGGAAAGCAATCCTTCACCACAGAATTACGCTATCACC
GCCTCTGCGGTGAAACTAGCCTCGCTCGGTCTGATCATTTGCATCAGCCTTGTAGGGAAT
GTGGCGCTGTCCCTGCTGGTGCTGAAAGACAGCTCCCTTCAAAAGGCTCCGTATTATTTT
CTACTTGATCTGTGCTTGGCAGATATAATACGGTCCACCGTGTGTTTTCCCTTTGTGATG
ATATCAATCAATAACGGTTCCACCTGGACGTACAGCATTATAAGTTGTAAGATTATTGCC
TTCATGTCAGTTCTTTTTTGTTTCCATGTAGCGTTTCTGCTCTTCTGCGTCAGTGTCACC
AGATACATGGCGATAGCACACCACAGGTTTTATTCCAAACGAATGACATTATGGACATGT
GTGGCTGTGATTTGCATGGTCTGGACCCTCTCTGTCGCTATGGCTTTCCCCCCTGTATTC
GACGTTGGCACCTACAAATTCATCCATGAGGAGGAACAATGCATTTTCGAGCACCGATAC
GTGAAAGCAAACGATACCCTGGGCTTCATGTTGATGCTGGCTGTCATCGTGGGAACAACA
CACGTTGTTTACATAAAGATGCTGTGTTTCGTTTATGACCACCGCAAGATGAAACCTGCT
CAGCTGGTCCCAGCTATAAGCCAAAACTGGACCTTCCACGGGCCAGGTGCAACTGGGCAG
GCAGCTGCCAATTGGATTGCAGGATTTGGACGTGGTCCCACCCCACCAACATTAGTGGGC
ATCAGGCAAGCCTCGCATAATGGAAACAGACGGCTGCTTGTCTTGGATGAATTTAAAATG
GAGAAACGCATAGGGAAAATGTATTACATGATAACTCTGGCGTTTCTTCTCTTCTGGGCT
CCGTACATTGTTGCTTGTTACCTTCGAGTTTTTGTCAAAGGAGGCACCATTCCACAGGTC
TACCTGACTGCGGCGGTGTGGATGACGTTCATTCAGGCGGGGGCGAATCCCATTATTTGT
TTCATATTCAACAAGGAGCTGAGGATCCGTCTCAGAGCTTGTTTCCCGTGTTGTCTCAGC
ACACAGACGCCTATGTCTATGGAGCCTTACTGTGTCATCTGA
>Salmo salar sreb1b
ATGGCAAATTCAAGCGAGTTTGGGGAAAGCAATCCCACGCTACATAATTATGCCATCACC
GCCTCTGCGGTGAAACTGGCCTCGCTCGGTCTGATCATTTGCTTCAGCCTTGTCGGGAAT
GCGGCGTTGTCCCTGCTAGTGCTGAAAGACATCTCCCTTCACAAGGCTCCGTATTATTTT
CTACTTGATCTGTGCTTGGCAGATGTAATACGGTCTGCCGTGTGTTTGCCCTTTGTGATG
ATATCAATCAACAACCGTTCCACCTGGACGTACAGCATTATACGTTGCAAAATTATCGCG
TTCCTGTCGGTCCTTTTTTGTTTCCATGTAGCGTTTCTGCTCTTCTGCGTCAGTGTCACC
AGATACATGGCGATTGCACACCACAGGTTTTATTCCAAACGAATGACATTGTGGACATGT
GTGGCAGTGATTTGCATGGTCTGGACCCTCTCTGTCGCTATGGCTTTCCCCCCTGTATTT
GACGTTGGCACCTACAAATTCATCCATGAAGAGGAACAATGCATTTTCGAGCACCGATAT
GTGAAAGCTAACGACACCCTGGGTTTCATGTTGATGCTGGCTGTCATCGTGGGAACAACA
CACGTTGTTTACATAAAAATGTTGTGTTTCGTGTACGACCACCGCAAGATGAAACCCGCT
CAGCTTGTCCCAGCTATAAGCCAAAACTGGACCTTCCACGGGCCAGGTGCCACTGGGCAG
GCAGCCGCCAATTGGATTGCAGGATTTGGACGCGGTCCCACCCCACCAACGTTGGTGGGA
ATCAGACAAACGTCGCATAATGGAAACAGAAGGCTGCTTGTCTTGGATGAATTTAAAATG
GAGAAACGCATAGGGAAAATGTATTACATGATAACCCTGGCGTTTCTTATCCTCTGGGCC
CCGTACATTGTTACTTGCTACATTCGAGTGTTTGTCAAAGGAGGCACAATTCCACAGGTT
TACCTGACTGCGGCCGTGTGGATGACGTTCGTTCAGGCGGGGGCGAATCCCATTATTTGT
TTCATATTCAACAAGGAGCTGAGATCGCGCCTCAGAGCCAGTTTCCCATGTTGTCTCAGC
ACACAGACACCTATGTCTATGGAGCCATACTGTGTCATCTGA
>Salmo salar sreb2a
ATGATCCCTCCTCCATCTATGGCGAACTATAGCCATGCAGGGGACCACAACATCTTGCAG
AATGTCTCTCCTCTCGCCACGTTTCTCAAACTGACATCCCTGGGTTTTATCATTGGAGTC
GGTGTCGTTGGCAACCTCCTGATCTCCATCCTACTGGTCAAAGACAAAAGCCTGCACCGC
GCACCGTACTACTTCCTGCTGGACCTGTGTGCCTCGGACATCCTGCGCTCCGCCATCTGC
TTCCCCTTCGTCTTCACCTCTGTCAAGAATGGTTCCACCTGGACATACGGCACACTTACC
TGCAAAGTGATAGCCTTCCTGGGGGTGCTGTCCTGCTTTCACACAGCGTTCATGCTCTTC
TGTGTGAGTGTGACACGCTACCTGGCCATAGCCCACCACCGCTTCTACACCAAGAGGCTC
ACCTTCTGGACGTGTTTGGCAGTCATCTGCATGGTGTGGACGTTGTCGGTGGCCATGGCC
TTTCCCCCGGTGCTGGACGTGGGGACGTACTCCTTCATAAGGGAGGAGGACCAGTGTACG
TTCCAGCACCGCTCGTTCAGAGCCAACGACTCCCTGGGCTTCATGCTGCTCCTCGCCCTG
ATCCTCTTGGCCACCCAGCTTGTCTACCTCAAGCTAATCTTCTTCGTCCACGACCGCCGG
AAGATGAAACCGGTCCAGTTCGTGCCTGCCGTCAGCCAGAACTGGACCTTCCATGGCCCC
GGGGCCAGCGGCCAGGCAGCGGCTAACTGGCTGGCGGGGTTCGGCAGGGGCCCCACCCCG
CCAACCCTGCTGGGCATCAGGCAGAACAGCAATGCAGCGGGCCGGCGACGCCTGCTGGTG
CTGGACGAGTTTAAGACTGAAAAGAGAATAAGTAGGATGTTCTACATCATGACCTTCTTC
TTCCTCACACTGTGGGGCCCATACCTAGTGGCCTGCTATTGGAGGGTGTTTGCCAGGGGC
CCCGCGGTCCCAGGGGGGTACCTGACCGCGGCGGTGTGGATGAGCTTCGCCCAGGCGGGA
GTCAATCCCTTTATCTGCATCTTCTCTAACAGGGAGCTCCGGCGCTGCTTCAGCACCACT
CTCCTTTACTGCAGAAAGTCCAGGTTACCTAGGGAACCCTACTGCGTTATATGA
>Salmo salar sreb2b
ATGATCCCTCCTCCATCTATGGCGAACTATAGCCATGCAGGGGACCACAACATCTTGCAG
AATGTCTCTCCTCTCGCCACGTTTCTCAAACTGACATCCCTGGGTTTTATCATTGGAGTC
GGTGTCGTTGGCAACCTCCTGATCTCCATCCTACTGGTCAAAGACAAGAGCCTGCACCGC
GCACCGTACTACTTCCTGCTGGATCTGTGCGCCTCGGACATTCTGCGCTCCGCCATCTGC
TTCCCCTTTGTTTTCACCTCCGTCAAGAATGGTTCCACCTGGACGTACGGCACGCTTACC
TGCAAAGTGATAGCCTTCCTGGGGGTGCTGTCCTGCTTTCACACAGCGTTCATGCTCTTC
TGTGTGAGTGTGACACGCTACCTGGCCATAGCCCACCACCGCTTCTACACCAAGAGGCTC
ACCTTCTGGACGTGTCTGGCAGTCATCTGCATGGTGTGGACGTTGTCGGTGGCCATGGCC
TTTCCCCCGGTGCTGGACGTGGGGACGTACTCCTTCATAAGGGAGGAGGACCAGTGTACG
TTCCAGCACCGCTCGTTCAGAGCCAACGACTCCCTGGGCTTCATGCTGCTCCTCGCCCTG
ATCCTCCTGGCCACCCAGCTTGTCTACCTCAAGCTAATCTTCTTCGTCCATGACCGCCGG
AAGATGAAACCGGTCCAGTTCGTGCCTGCCGTCAGCCAGAACTGGACCTTCCATGGCCCC
GGGGCCAGCGGCCAAGCAGCGGCTAACTGGCTGGCGGGGTTCGGTAGGGGCCCCACCCCG
CCCACCCTGCTGGGGATCAGGCAGAACAGCAATGCAGTGGGCCGGCGACGCCTGCTGGTG
CTGGACGAGTTTAAGACTGAAAAGAGGATAAGTAGGATGTTCTTCATCATGACCTTCTTC
TTTCTCACGCTCTGGGGCCCCTACCTAGTGGCCTGCTATTGGAGGGTGTTTGCCAGGGGC
CCCGCGGTACCAGGGGGGTACTTGACCGCAGCGGTGTGGATGAGCTTCGCCCAGGCGGGA
GTCAACCCCTTTATCTGCATCTTCTCCAACAGGGAGCTCCGGCGCTGCTTCAGCACCACT
CTCCTTTACTGCAGAAAATCCAGGTTACCTAGGGAACCCTACTGCGTTATATGA
>Salmo salar sreb3a1
ATGGCCAATGGCAACGAGAGCAGCGAGGGGCTTGGCGGTCCCATGGCTGCAGTGGTGGCC
ACGACGGGAGGAATGGCAGTCGGGGGCCCATCGTCGGCCGTGTCCACATACATCAAACTG
GTCCTACTGGGTCTGATCATCTGCATCAGCCTGGTGGGCAACCTGGTGGTGTCTCTGCTG
GTCCTCAGGGACCGGGCCCTGCACAAGGCCCCTTACTACTTCCTGTTGGACCTGTGCCTG
GCCGACACCATCCGCTCGGCTGTCTGCTTCCCCTTTGTGCTGGTGTCCATTAAGAACGGC
TCGGCCTGGACCTACAGCGTGCTCAGCTGCAAGGTGGTGGCCTTCATGGCCGTGCTCTTC
TGCTTCCATGCTGCCTTCATGCTCTTTTGCATCAGCGTGACACGTTACATGGCCATCGCC
CACCACCGCTTCTACTCCAAGCGCATGACCTTCTGGACGTGCGTGGCGGTGGTGTGCATG
GTGTGGACGCTGTCAGTGGCCATGGCCTTCCCACCCGTCTTTGATGTGGGCACCTACAAG
TTCATCCGCGAAGAGGACCAGTGCATCTTCGAGCACCGCTACTTCAAGGCTAACGACACA
CTGGGCTTTATGCTGATGCTGGCCGTGCTGATCCTGGCCACGCACGTGGTCTACATGAAA
CTGCTGCTCTTCGAGTACAAGCACCGCAAGATGAAGCCTGTCCAGATGGTGCCAGCCATC
AGCCAAAACTGGACCTTCCACGGGCCCGGCGCTACCGGCCAGGCGGCAGCCAACTGGATC
GCAGGCTTCGGCCGGGGCCCCATGCCACCCACCCTGCTGGGCATACGGCAGAACTTGCAC
AACCAGAACCGGCGCCTGCTGGGCATGGAGGAGTTCAAGGCGGAGAAGCAGCTTGGCAGG
ATGTTCTACGTGATCACCCTGTTGTTCCTGGTGCTGTGGTCGCCCTACATAGTGGCCTGC
TACTGGCGGGTGTTTGTCAAGGCGTGCACTATACCGCACCGATACCTCTCCACCACCGTA
TGGATGAGCTTTGCCCAGGCAGGGGTCAACCCCATCGTCTGCTTCTTCCTCAACAAGGAC
CTGAAGAAGGGGCTCTTGGCCCACCTGCCAGCCTGCTGTAGGACTAAACCTCATCTGCCC
CGAGAGCCTTACTTTGTCATGTGA
>Salmo salar sreb3a2
ATGGCCAATGGCAACGAGACCAGTGAGGGGCTCGGCGGTCCCCTGGCGGCGGTGGTGGCC
ACGACGGGAGGGATGGCAGTCGGGGGCCCATCGTCAGCTGTGTCCACCTACATCAAACTG
GTCCTACTGGGACTAATCATCTGCATCAGCCTGGTGGGGAACCTGGTGGTGTCTCTGCTG
GTCCTCAGGGACCGGGCCCTGCACAAGGCCCCCTACTACTTCCTGCTGGACCTGTGCCTG
GCCGACACCATCCGCTCGGCCGTCTGCTTCCCCTTCGTGCTGGTGTCCATCAAGAACGGC
TCGGCCTGGACCTACAGCGTGCTCAGCTGCAAGGTGGTGGCCTTCATGGCCGTGCTCTTC
TGCTTCCATGCCGCCTTCATGCTGTTTTGCATCAGCGTGACGCGCTACATGGCCATCGCC
CACCACCGCTTCTACTCCAAGCGCATGACCTTCTGGACGTGTGTGGCGGTGGTGTGCATG
GTGTGGACACTGTCGGTGGCCATGGCCTTCCCACCTGTCTTTGATGTGGGCACCTACAAG
TTCATCCGCGAGGAGGACCAGTGCATCTTCGAGCACCGCTACTTCAAGGCAAACGACACA
CTGGGCTTTATGCTGATGCTGGCCGTGCTGATCCTGGCCACGCACGTGGTCTACATGAAA
CTGCTGCTCTTCGAGTACAAGCACCGCAAGATGAAGCCTGTCCAGATGGTGCCAGCTATT
AGCCAAAACTGGACCTTCCACGGGCCTGGCGCCACCGGCCAGGCGGCAGCCAACTGGATC
GCAGGCTTTGGTCGGGGCCCCATGCCGCCCACCCTGCTGGGCATCCGGCAGAACTTGCAC
AACCAGAACCGGCGCCTGTTGGGCATGGAGGAGTTCAAGGCGGAGAAGCAGCTCGGCAGG
ATGTTCTACGTGATCACCCTGTTGTTCCTGGTGCTGTGGTCACCCTACATAGTGGCCTGC
TACTGGCGGGTGTTTGTCAAGGCCTGCACCATACCGCACCGGTACCTCTCCACCACCGTA
TGGATGAGCTTTGCCCAGGCAGGGGTCAACCCCATTGTCTGCTTCTTCCTCAACAAGGAC
CTGAAGAAGGGGCTCCTGGCACACCTGCCAGCCAGCTGTAGGACTAAACCTCATCTGCCC
CGAGAGCCTTATCGCGTCATGTGA
>Salmo salar sreb3b1
ATGTCTAACCAGACCCAGATCTTTGGCATTGATGGACCAGGCAGCCTGCTGGCAGTGTTG
GCTTCACAGAGGGCCAGCAGCATCAGCACCAGCAGCAGTGAAGGAATCTCGGCTGCAGCT
GTGTCCGCCTACATCAAGCTGGTGTTCCTGGGCCTGATCCTCTGTGTTAGCCTGGTGGGC
AACCTGCTGGTGTCTCTGCTGGTCCTCCGAGACCGGGCCCTCCACAAGGCCCCCTACTTC
TTCCTGCTGGACCTGTGCCTGGCTGATGTTGTCCGCTCTGCTGCCTGCTTCCCCTTCGTC
CTGGTGTCTGTCCACAACAGCTCCGCGTGGACCTACAGCACCTTCAGCTGCAAGGTGGTG
GCCTTCCTGGCTGTGCTCTTCTGTTTTCACGCTGCCTTCATGCTGTTCTGTGTGGCTGTG
ACTCGCTACCTGGCCATTGCCCATCACCGTTTTTACACCAAGCGCATGACAGTCTGGACC
TGCGCTGCCATCATCTGCATGGTGTGGACTCTGGCCATCGCCATGGCATCGCCACCCGTC
TTTGACGTGGGGACGTACAAGTTCATCCAAGACGAGGACCAGTGCATTTTCGAGCACCGC
TACCTTAAGACCAATGACACTCTGGGCTTCATGCTCATGCTGGCCGTCGTGGTCCTGGCC
ACTCACGGGTTCTACGCCAAACTCCTGCTGTTTGAATACAAGCACCGCAAGATGAAGCCT
GTCCAGCTAGTGCCGGCCATCAGCCAAAACTGGACCTTTCATGGACCAGGAGCCACGGGC
CAGGCAGCGGCCAACTGGATCGCAGGCTTCGGCCGGGGCCCAATGCCCCCCACCCTGCTT
GGCATCAGGCAGACTTTGCACAACCAGCAGCACCGGCGTCTGATGGGCATGGAGGAGGTG
AGGACGGAAAGGAGGCTGGGCAGGATGTTTTACATCGTCACCCTGCTCTTCTTGGTGCTC
TGGGCTCCCTACATAATGGCCTGCTTCTGGAGGGTGTTTGTCAAGTCCTGCTCCATCCCA
CACAGGTACCTCTCCATCACAGTGTGGATGAGCTTCGCCCAGGCAGGGGTCAACCCTATC
ATCTGCCTCCTTCTCAATGAGGACTTGAGGAAAGTGCTGAGGGCCCACCTGCCCACCTAC
AGCAGGACTAGACAACACCAACAGCTGCACCGCCATGAGCTGTTGGTGTTCACCATCACA
TGA
>Salmo salar sreb3b2
ATGTCTAACCAGACCCAGATCTTTGGCATTGATGGCCCAGGGAGCCTGCTGGCAGTGTTG
GCCTCACAGAGGGCCAGTAGCATTAGCAGCACCAGCAGCAGCAGTGAAGGAATCTCAGCT
GCGGCCGTGTCCACCTATGTCAAGTTGGTGTTCCTGGGCCTGATCCTCTGTGTCAGCCTA
GCAGGCAACCTGCTGGTGTCTCTGTTGGTCCTCCAAGACCGAGCCTTTCACAAGGCCCCC
TATTTCTTCCTGCTGGACCTTTGCCTAGCTGATGTCATCCGTTCTGCTGCCTGCTTCCCC
TTCGTCCTGGTGTCTGTCCACAACAGCTCGGCATGGACCTACAGTGCCTTCAGCTGCAAG
CTGGTGGCCTTCCTAGCTGTGCTCTTCTGTTTTCATGCTGCCTTCATGCTGTTCTGTGTG
GCTGTGACCCGCTACCTGGCCATCGCCCACCACCGCTTCTACGCCAAACGCATGACGGTC
TGGACCTGCGCTGCCATCATCTGCATGGTCTGGACTTTGGCCATTGCCATGGCGTCTCCG
CCTGTCTTTGACGTGGGGACGTACAAGTTCATCCAAGACGAGGACCAGTGCATTTTCGAG
CATCGCTACCTTAAGACCAATGACACTCTGGGCTTCATGCTCATGCTGGCCGTCGTGGTC
CTGGCCACTCACGGGTTCTACGCCAAACTCCTGCTGTTTGAATACAAGCACCGCAAGATG
AAGCCTGTCCAGCTTGTGCCGGCCATCAGCCAGAACTGGACCTTCCACGGCCCGGGTGCC
ACGGGTCAGGCAGCAGCCAACTGGATCGCAGGCTTTGGCCGAGGCCCAATGCCCCCCACC
CTGCTGGGCATCAGGCAGACTTTGCACAACCAGCAGCACCGGTGCCTGCTTGGCATGGAG
GAGGTCAGATCTGAGAGGAGGCTAGGAAGGATGTTCTACATCATCACCCTGCTCTTCCTG
GTGCTCTGGGCTCCCTACATAGTGGCCTGTTTCTGGAGGGTGTTTGTCAAGTCCTGCTCC
ATCCCTCACAGGTACCTCTCTATCACAGTGTGGATGAGCTTCGCCCAAGCAGGAGTCAAC
CCTATCTTCTGCCTTCTGCTCAATGAGGACTTGAGGAAAGTGCTGAGGGCCCACCTGCCC
ACCTACAGCAGGACTAGACAACACCAACAGCTGCACCGCCATGAGCTGTTTGTGTTCACC
ATCACATGA
>Salmo trutta sreb1a
ATGGCAAACACAAGCGAGTTTGGGGAAAGCAATCCTTCACTCCAGAATTACTCTATCACC
GCCTCTGCGGTGAAACTAGCCTCGCTCGGTCTGATCATTTGCATCAGCCTTGTAGGGAAT
GTGGCGCTGTCCCTGCTGGTGCTGAAAGACAGCTCCCTTCAAAAGGCTCCGTATTATTTT
CTACTTGATCTGTGCTTGGCAGATATAATACGGTCCACCGTGTGTTTTCCCTTTGTGATG
ATATCAATCAATAACGGTTCCACCTGGACGTACAGCATTATAAGTTGTAAGATTATTGCC
TTCATGTCAGTTCTTTTTTGTTTCCATGTAGCGTTTCTGCTCTTCTGCGTCAGTGTCACC
AGATACATGGCAATAGCACACCACAGGTTTTATTCCAAACGAATGACATTATGGACATGT
GTGGCTGTGATTTGCATGGTCTGGACCCTCTCTGTCGCTATGGCTTTCCCCCCTGTATTC
GACGTTGGCACCTACAAATTCATCCATGAGGAGGAACAATGCATTTTCGAGCACCGATAC
GTGAAAGCAAACGATACCCTGGGCTTCATGTTGATGCTGGCTGTCATCGTGGGAACAACA
CACGTTGTTTACATAAAGATGCTGTGTTTCGTTTATGACCACCGCAAGATGAAACCTGCT
CAGCTGGTCCCAGCTATAAGCCAAAACTGGACCTTCCACGGGCCAGGTGCAACTGGGCAG
GCAGCTGCCAACTGGATTGCAGGATTTGGACGTGGTCCCACCCCACCAACATTAGTGGGC
ATCAGGCAAGCCTCCCATAATGGAAACAGACGGCTGCTTGTCTTGGATGAATTTAAAATG
GAGAAACGCATAGGGAAAATGTATTACATGATAACTCTGGCGTTTCTTCTCTTCTGGGCC
CCGTACATTGTTGCTTGTTACCTTCGAGTTTTTGTCAAAGGAGGCACCATTCCACAGGTC
TACCTGACTGCGGCGGTGTGGATGACGTTCATTCAGGCGGGGGCGAATCCCATTATTTGT
TTCATATTCAACAAGGAGCTGAGGATCCGTCTCAGAGCTTGTTTCCCGTGTTGTCTCAGC
ACACAGACGCCTATGTCTATGGAGCCTTACTGTGTCATCTGA
>Salmo trutta sreb1b
ATGGCAAATTCAAGCGAGTTTGGGGAAAGCAATCCCACGCTACATAATTATGCCATCACC
GCCTCTGCGGTGAAACTGGCCTCGCTCGGTCTGATCATTTGCATCAGCCTTGTCGGGAAT
GCGGCGTTGTCCCTGCTAGTGCTGAAAGACATCTCCCTTCACAAGGCTCCGTATTATTTT
CTACTTGATCTGTGCTTGGCAGATGTAATACGGTCTGCCGTGTGTTTGCCCTTTGTGATG
ATATCAATCAACAACCGTTCCACCTGGACGTACAGCATTATACGTTGCAAAATTATCGCG
TTCCTGTCGGTCCTTTTTTGTTTCCATGTAGCGTTTCTGCTCTTCTGCGTCAGTGTCACC
AGATACATGGCGATTGCACACCACAGGTTTTATTCCAAACGAATGACATTGTGGACATGT
GTGGCAGTGATTTGCATGGTCTGGACCCTCTCTGTCGCTATGGCTTTCCCCCCTGTATTT
GACGTTGGCACCTACAAATTCATCCATGAAGAGGAACAATGCATTTTCGAGCACCGATAT
GTGAAAGCTAACGACACCCTGGGTTTCATGTTGATGCTGGCTGTCATCGTGGGAACAACA
CACGTTGTTTACATAAAAATGTTGTGTTTCGTGTACGACCACCGCAAGATGAAACCCGCT
CAGCTTGTCCCAGCTATAAGCCAAAACTGGACCTTCCACGGGCCAGGTGCCACTGGGCAG
GCAGCCGCCAATTGGATTGCAGGATTTGGACGCGGTCCCACCCCACCAACGTTGGTGGGA
ATCAGACAAACGTCGCATAATGGAAACAGAAGGCTGCTTGTCTTGGATGAATTTAAAATG
GAGAAACGCATAGGGAAAATGTATTACATGATAACCCTGGCGTTTCTTATCCTCTGGGCC
CCGTACATTGTTACTTGCTACATTCGAGTGTTTGTCAAAGGAGGCACAATTCCACAGGTT
TACCTGACTGCGGCCGTGTGGATGACGTTCGTTCAGGCGGGGGCGAATCCCATTATTTGT
TTCATATTCAACAAGGAGCTGAGATCGCGCCTCAGAGCCAGTTTCCCATGTTGTCTCAGC
ACACAGACACCTATGTCTATGGAGCCATACTGTGTCATCTGA
>Salmo trutta sreb2a
ATGATCCCTCCTCCATCTATGGCGAACTATAGCCATGCAGGGGACCACAACATCTTGCAG
AATGTCTCTCCTCTCGCCACGTTTCTCAAACTGACATCCCTGGGTTTTATCATTGGAGTC
GGCGTCGTTGGCAACCTCCTGATCTCCATCCTACTGGTCAAAGACAAAAGCCTGCACCGC
GCGCCGTACTACTTCCTGCTGGACCTGTGCGCCTCGGACATCCTGCGCTCCGCCATCTGC
TTCCCCTTCGTCTTCACCTCCGTCAAGAATGGTTCCACCTGGACGTACGGCACGCTTACC
TGCAAAGTGATAGCCTTCCTGGGGGTGCTGTCCTGCTTTCACACGGCATTCATGCTCTTC
TGTGTGAGTGTGACACGCTACCTGGCCATAGCCCACCACCGCTTCTACACCAAGAGGCTC
ACCTTCTGGACGTGTTTGGCAGTCATCTGCATGGTGTGGACGTTGTCGGTGGCCATGGCC
TTTCCCCCGGTGCTGGACGTAGGGACGTACTCCTTCATAAGGGAGGAGGACCAGTGTACG
TTCCAGCACCGCTCATTCAGAGCCAACGACTCCCTGGGCTTCATGCTGCTCCTCGCCCTG
ATCCTCTTGGCCACCCAGCTTGTCTACCTCAAGCTAATCTTCTTCGTCCATGACCGCCGG
AAGATGAAACCGGTCCAGTTCGTGCCTGCCGTCAGCCAGAACTGGACCTTCCATGGCCCC
GGGGCCAGCGGCCAGGCAGCGGCTAACTGGCTGGCGGGGTTCGGCAGGGGCCCCACCCCG
CCAACCCTGCTGGGCATCAGGCAGAACAGCAATGCAGCGGGCCGGCGACGCCTGCTGGTG
CTGGACGAGTTTAAGACTGAAAAGAGAATAAGTAGGATGTTCTACATCATGACCTTCTTC
TTCCTCACACTGTGGGGCCCATACCTAGTGGCCTGCTATTGGAGGGTGTTTGCCAGGGGC
CCCGCGGTCCCAGGGGGGTACCTGACCGCGGCGGTGTGGATGAGCTTCGCCCAGGCGGGA
GTCAATCCCTTTATCTGCATCTTCTCTAACAGGGAGCTCCGGCGCTGCTTCAGCACCACT
CTCCTTTACTGCAGGAAGTCCAGGTTACCTAGGGAACCCTACTGCGTTATATGA
[truncated: 4,123 more rows]
