# Supplementary material for: Characterization of the G protein-coupled receptor family SREB across fish evolution
Source: Sci Rep. 2021 Jun 8;11:12066. doi: 10.1038/s41598-021-91590-9 (PMC8187511; doi:10.1038/s41598-021-91590-9)
Supplement: Supplementary file 2 — Supplementary Information 2. [file 41598_2021_91590_MOESM2_ESM.xlsx]

## Sheet: Supplemental file full sreb pro
>Latimeria_chalumnae_sreb1
MANASELGESNPSLQNYATTASAVKLASLGLIICISLAGNLLLCFLVLKD
RSLHRAPYFFLLDLCLADIIRSIVCFPFVMVSISSGSSWIYSTLSCKIIA
FVAVLFCFHAAFMLFCISVTRYMAIAHHRFYSKRLTLWTCVAVICMVWTL
SVAMAFPPVFDVGTYKFIREEEQCIFEHRYVKANDTLGFMLMLAVIIGGT
HVVYIKLLFFVYDHRKMKPAQLIPAISQNWTFHGPGATGQAAANWIAGFG
RGPTPPTLVGIRQIAHNQNRRLLVLEEFKLEKRIGRMFYLITLLFLLLWS
PYIVACYLRVFVKTSTIPQVYLTAAVWMTFAQAGVNPILCFILNKEIRIC
FGARFPCCQSTQTPREPYCVI
>Latimeria_chalumnae_sreb2
MANYSHAGDNILQNLSPLTTFLKLTSLGFIIGVSVVGNLLISILLIKDKT
LHRAPYYFLLDLCCSDILRSAICFPFVFTSVKNGSTWSYGTLTCKVIAFL
GVLSCFHTAFMLFCISVTRYLAIAHHRFYTKRLTFWTCLAVICMVWTLSV
AMAFPPVLDVGTYSFIREEDQCTFQHRSFRANDSLGFMLLLALILLATQL
VYLKLIFFVHDRRKMKPVQFVPAVSQNWTFHGPGASGQAAANWLAGFGRG
PTPPTLLGIRQNTNTTGRRRLLVLDEFKMEKRISRMFYIMTFLFLTLWGP
YLVACYWRVFARGPVVPGGFLTAAVWMSFAQAGVNPFVCIFSNRELRRCF
STTLLYCRKSRLPREPYCVI
>Latimeria_chalumnae_sreb3a
MANSSDSEDPNNPLTNAATISTYIKLVLLGLIICISLAGNLMISVLVLKD
RTLHKAPYYFLLDLCLADTIRSAVCFPFVLVSIKNGSAWTYSMLSCKIIA
FMAVLFCFHAAFMLFCISVTRYMAIAHHRFYCKRMTFWTCIAIVCMVWTL
SVAMAFPPVFDVGTYKFIREEDQCIFEHRYFKANDTLGFMLMLAVLIVAT
HIVYVKLILFEYKHRKMKPVQMVPAISQNWTFHGPGATGQAAANWIAGFG
RGPMPPTLLGIRQNAHTQNRRLLGMEELKVEKRLGRMFYIITLSFLILWS
PYIVACYWRVFVKACTIPHRYLSTAVWMSFAQAGVNPIICFLLNKDLKKC
LFTHFPCCRTTPQLPREPYCVM
>Lepi_oculatus_sreb1
MANATELGESNTSLQNYAVRASAVKLASLGLIICISVAGNLLLCLLILKD
RSLHRAPYYFLLDLCLADIIRSVVCFPFVMISISSGSSWTYSVISCKVIA
FMAVLFCFHAAFMLFCISVTRYMAIAHHRFYSKRMTLWTCVAVICMVWTL
SVAMAFPPVFDVGTYKFIKEEEQCIFEHRYVKANDTLGFMLMLAVIVGTT
HVVYIKMLFFVYDHRKMKPAQLIPAISQNWTFHGPGATGQAAANWIAGFG
RGPTPPTLVGIRQAAHNPNKRLLVLEEFKMEKRMGKMFYIITLLFLLLWS
PYIVACYLRVFVKASSIPQVYLTAAVWMTFAQAGVNPILCFIFNKELRIC
FRTYFPCCLSTQTPMEPYCVI
>Lepi_oculatus_sreb2
MIPLSMANYSHAGDHNILQNVSPLATFLKLTSLGFIIGVGVVGNLLISIL
LVKDKTLHRAPYYFLLDLCGSDILRSAICFPFVFTSVKNGSTWTYGTLTC
KVIAFLGVLSCFHTAFMLFCISVTRYLAIAHHRFYTKRLTFWTCLAVICM
VWTLSVAMAFPPVLDVGTYSFIREEDQCTFQHRSFRANDSLGFMLLLALI
LLATQLVYLKLIFFVHDRRKMKPVQFVPAVSQNWTFHGPGASGQAAANWL
AGFGRGPTPPTLLGIRQNTNTAGRRRLLVLDEFKTEKRISRMFYIMTFFF
LTLWGPYLVACYWRVFARGPVVPGGYLTAAVWMSFAQAGVNPFICIFSNR
ELRRCFSTTLLYCRKSRLPREPYCVI
>Lepi_oculatus_sreb3a
MANGSESGDGGPGSPLAAVAAAAGGGPSVVSTYVKLVLLGLIICVSLVGN
LVVSLLVLKDRALHKAPYYFLLDLCLADTIRSAVCFPFVLVSIKNGSAWT
YSVLSCKIVAFMAVLFCFHAAFMLFCISVTRYMAIAHHRFYSKRMTFWTC
VAVVCMVWTLSVAMAFPPVFDVGTYKFIREEDQCIFEHRYFKANDTLGFM
LMLAVLILATHVVYMKLLLFEYKHRKMKPIQMVPAISQNWTFHGPGATGQ
AAANWIAGFGRGPMPPTLLGIRQNVHNQNRRLLGMEEFKAEKRLGRMFYV
ITLFFLVLWSPYIVACYWRVFVQACTIPHRYLSTTVWMSFAQAGVNPIIC
FLLNKDLKKGLLAHLPPCCRTKPQLPREPYCVM
>Scleropages_formosus_sreb2a
MIPPSMANYSHAADHNILQSVSPLTTFLKLTSLGFIIGVGVVGNLLISIL
LIKDKSLHRAPYYFLLDLCASDILRSAICFPFVFTSVKNGSAWTYGTLTC
KVIAFLGVLSCFHTAFMLFCVSVTRYLAIAHHRFYTKRLTFWTCLAVICM
VWTLSVAMAFPPVLDVGTYSFIREEDQCTFQHRSFRANDSLGFMLLLALI
LLATQLVYLKLIFFVHDRRKMKPVQFVPAVSQNWTFHGPGASGQAAANWL
AGFGRGPTPPTLLGIRQNANPAGRRRLLVLDEFKTEKRISRMFYAMTFFF
LTLWGPYLVACYWRVFARGLAVPGGYLTAAVWMSFAQAGVNPFICIFSNR
ELRRCFSTTLLYCRKSRLPREPYCVI
>Scleropages_formosus_sreb2b
MILLSMANFSHAGDHNVLQNVSPLVTFLKLTSLGFIIGIGVVGNLLISIL
LVKDKSLHRAPYYFLLDLCASDVLRSAICFPFVFTSVKNGSAWTYGTLTC
KVIAFLGVLSCFHTAFMLFCVSVTRYLAIAHHRFYTKRLTFWTCLAVICM
VWTLSVAMAFPPVLDVGTYSFIREEDQCTFQHRSFRANDSLGFMLLLALI
LLATQLVYLKLIFFVHDRRKMKPVQFVPAVSQNWTFHGPGASGQAAANWL
AGFGRGPTPPTLLGIRQNTNPAGRRRLLVLDEFKTEKRISRMFYAMTFFF
LILWGPYLVACYWRVFARGLAVPGGYLTAAVWMSFAQAGVNPFICIFSNR
ELRRCFSTTLLYCRKSRLPREPYCVI
>Scleropages_formosus_sreb3a1
MANGNESSDSPGIPLTAAMAAGGMTGGNTSSALSTYAKLVLLGLIICISL
VGNLVVSLLVLRDRSLHKAPYYFLLDLCLADTIRSAVCFPFVLVSIKNGS
AWTYSVLSCKVVAFMAVLFCFHAAFMLFCISVTRYMAIAHHRFYSKRMTF
WTCVAVVCMVWTLSVAMAFPPVFDVGTYKFIREEDQCIFEHRYFKANDTL
GFMLMLAVLILATHVVYMKLLLFEYKHRKMKPVQMVPAISQNWTFHGPGA
TGQAAANWIAGFGRGPMPPTLLGIRQNLHNQNRRLLGMEEFKAEKRLGRM
FYVITLFFLVLWSPYIVACYWRVFVKACTIPHRYLSTTVWMSFAQAGVNP
IICFFLNKDLKKGLLAHLPPCCRTTPQLPREPYCVM
>Scleropages_formosus_sreb3a2
MEILPCPALSSSNSPQPSLVLLGLIICVSLVGNLVVSLLVLRDRGLHKAP
YYFLLDLCLADTIRSAVCFPFVLVSIKNGSAWTYSVLSCKVVAFMAVLFC
FHAAFMLFCISVTRYMAIAHHRFYSKRMTFWTCVAVVCMVWTLSVAMAFP
PVFDVGTYKFIREEDQCIFEHRYFKANDTLGFMLMLAVLILATHVVYMKL
LFFEYKHRKMKPVQMVPAISQNWTFHGPGATGQAAANWIAGFGRGPMPPT
LLGIRQNLHNQNRRLLGMEEFKVEKRLGRMFYVITLFFLVLWSPYIVACY
WRVFVKACTIPHRYLSTTVWMSFAQAGVNPIICFFLNKDLKKGLLAHLPP
CCRTTPQLPREPYCVI
>Paramormyrops_kingsleyae_sreb1
MANTSEPGQSAPSLQNYAATASAVKLASLGLIICMSLAGNLLISFLVLKD
RSLHRAPYYFLLDLCLADIVRSVVCFPFVMVSISSGSSWTYSVISCKIIA
FIAVLFCFHVAFMLFCISVTRYMAIAHHRFYSKRMTFWTCVAVICMVWTL
SVAMAFPPVFDVGTYKFIREEEQCIFEHRYVKANDTLGFMLMLVVIVGTT
HVVYVKMLFFVYDHRKMKPAQLVPAISQNWTFHGPGATGQAAANWIAGFG
RGPTPPTLVGIRQASHNPSKRLLVLDEFKMEKRIGKMFYMITLGFFLLWA
PYIVACYLRVFVKAGTIPQVYLTAAVWMTFAQAAVNPIICFIFNKELRVR
FRTRFPCCLSTQTPMEPYCVI
>Paramormyrops_kingsleyae_sreb2b
MANYSHAGDHNILQNVSPLITFLKLTSLGFIIGVGVVGNLLIAILLIKDK
SLQRAPYYFLLDLCVSDVLRSAICFPFVFTSVKNGSAWTYGTLTCKVIAF
LGVLSCFHTAFMLFCVSVTRYLAIAHYRFYTKRLTFWTCLAVICMVWTLS
VAMAFPPVLDVGTYSFIREEDQCTFQHRSFRANDSLGFMLLLALILLATQ
LVYLKLIFFVHDRRKMKPVQFVPAVSQNWTFHGPGASGQAAANWLAGFGR
GPTPPTLLGIRQNANPAGRRRLLVLDEFKTEKRISRMFYIMTFFFLVLWG
PYLVACYWRVFARALSVPGGYLTAAVWMSFAQAGVNPFICIFSNRELRRC
FSTTLLYCRKSRLPREPYCVI
>Paramormyrops_kingsleyae_sreb3a1
MANGNESSEGPSIPLAAAVAAGGVAGGSSSSPVSTYAKLVLLGLIICISL
VGNLVVSLLVLRDRALHKAPYYFLLDLCLADTIRSAVCFPFVLVSIKNGS
AWTYSVLSCKVVAFMAVLFCFHAAFMLFCISVTRYMAIAHHRFYSKRMTF
WTCVAVVCMVWTLSVAMAFPPVFDVGTYKFIREEDQCIFEHRYFKANDTL
GFMLMLAVLILATHVVYMKLLLFEYKHRKMKPIQMVPAISQNWTFHGPGA
TGQAAANWIAGFGRGPMPPTLLGIRQNLHNQNRRLLGMEEFKAEKRLGRM
FYVITLFFLVLWSPYIVACYWRVFVKACTIPHRYLSTTVWMSFAQAGVNP
IICFFLNKDLKKGLLAHLPPCCRTTPQLPREPYCVM
>Paramormyrops_kingsleyae_sreb3a2
MASGNESSHVSGNPLAAMATTGSGVVGEDWSSAVSTYVKLVLLGLIICVS
LVGNLVVSLLVLRDRGLHKAPYYFLLDLCLADTIRSAVCFPFVLVSIKNG
SAWTYSVLSCKVVAFMAVLFCFHAAFMLFCISVTRYMAVAHHRFYSKRMT
FWTCVAVVCMVWTLSVAMAFPPVFDVGTYKFIREEDQCIFEHRYFKANDT
LGFMLMLAVLILATHVVYMKLLFFEYKHRKMKPVQMVPAISQNWTFHGPG
ATGQAAANWIAGFGRGPMPPTLLGIRQNLHNQNRRLLGMEEFKVEKRLGR
MFYVITLSFLVLWSPYIVACYWRVFVKACTIPHRYLSTTVWMSFAQAGVN
PIICFCLNKDLKKGLLAHLPSCCRTTPQLPREAYCVI
>Clupea_harengus_sreb1
MANTSDLGESNPSLQNYAITASAVKLASLGLIICTSLIGNVSLSLLVLKD
STLHKAPYYFLLDLCLADIIRTTVCFPFVMISISSGSIWAYSLISCKIIA
FMAVLFCFHIAFMLFCVSVTRYMAIAHHRFYSKRMTLWTCVAIICMVWTL
SIAMAFPPVFDVGTYKFIREEEQCIFEHRYVKANDTLGFMLMLAVIVGTT
HVVYIKMLCFVYDHRKMKPAQLIPAISQNWTFHGPGATGQAAANWIAGFG
RGPTPPTLVGIRQASHNANRRLLVLDEFKMEKRIGKMYYMITLAFLVLWA
PYIVTCYLRVFVKGSTIPQVYLTAAVWLTFVQAGANPIICFIFNKELRMR
LRACFPFCVGTQTPME
>Clupea_harengus_sreb2
MIPPSMANYSHAGDHNILQNVSPLATFLKLTSLGFIIGVGVVGNLLISIL
LVKDKSLHRAPYYFLLDLCASDILRSAICFPFVFTSVKNGSAWTYGTLTC
KVIAFLGVLSCFHTAFMLFCVSVTRYLAIAHHRFYTKRLTFWTCLAVICM
VWTLSVAMAFPPVLDVGTYSFIREEDQCTFQHRSFRANDSLGFMLLLALI
LLATQLVYLKLIFFVHDRRKMKPVQFVPAVSQNWTFHGPGASGQAAANWL
AGFGRGPTPPTLLGIRQNSNAAGRRRLLVLDEFKTEKRISRMFYIMTFFF
LALWGPYLVACYWRVFAGGPVVPAGYLTAAVWMSFAQAGVNPFICIFSNR
ELRRCFSTTLLYCRKSRLPREPYCVI
>Clupea_harengus_sreb3a
MVGGGASSTVSTYVKLVLLGLIICLSLVGNLVVSLMVLRDRALHKAPYYF
LLDLCLADTIRSAVCFPFVLVSIKNGSAWTYSVLSCKVVAFMAVLFCFHA
AFMLFCISVTRYMAIAHHRFYSKRMTFWTCVAVVCMVWTLSVAMAFPPVF
DVGTYKFIREEDQCIFEHRYFKANDTLGFMLMLAVLILATHVVYMKLLLF
EYKHRKMKPVQMVPAISQNWTFHGPGATGQAAANWIAGFGRGPMPPTLLG
IRQNLHNQNRRLLGMEEFKAEKQLGRMFYVITLFFLVLWSPYIVACYWRV
FVKACTIPHRYLSTTVWMSFAQAGVNPIICFLLNKDLKKGLKAHLPPCCR
TKPQLPREPYCVM
>Denticeps_clupeoides_sreb2
MIPPSMANYSHAGEHNILQNVSPLITFLKLTSLGFIIGVGVVGNLLISIL
LVKDKSLHRAPYYFLLDLCASDILRSAICFPFVFTSVKNGSAWTYGTLTC
KVIAFLGVLSCFHTAFMLFCVSVTRYLAIAHHRFYTKRLTFWTCLAVICM
VWTLSVAMAFPPVLDVGTYSFIREEDQCTFQHRSFRVNDSLGFMLLLALI
LLATQLVYLKLIFFVHDRRKMKPVQFVPAVSQNWTFHGPGASGQAAANWL
AGFGRGPTPPTLLGIRQNSNAAGRRRLLVLDEFKTEKRISRMFYIMTFFF
LALWGPYLVVCYWRVFARGPVVPGGYLTAAVWMSFAQAGVNPFICIFSNR
ELRRCFSTTLLYCRKSRLPREPYCVI
>Denticeps_clupeoides_sreb3a
MVDGGSSSAVPTYIKLVLLGLIICISLVGNLVVSLLVLRDRALHKAPYYF
LLDLCLADTIRSAVCFPFVLVSIKNGSAWTYSVLSCKVVAFMAVLFCFHA
AFMLFCISVTRYMAIAHHRFYSKRMTFWTCVAVVCMVWTLSVAMAFPPVF
DVGTYKFIREEDQCIFEHRYFKANDTLGFMLMLAVLILATHIVYMKLLLF
EYKHRKMKPVQMVPAISQNWTFHGPGATGQAAANWIAGFGRGPMPPTLLG
IRQNLHNQNRRLLGMEEFKAEKQLGRMFYVITLFFLVLWSPYIVACYWRV
FVKACTIPHRYLSTTVWMSFAQAGVNPIICFLLNKDLKKGLMAHLPPCCR
TKPQLPREPYCVM
>Cyprinus_carpio_Hunaghe_sreb1a
MANTSDPGGSNPSLQNYAITASAVKLASLGLITCISLLGNTVLSVLVLKD
SSLHKAPYYFLLDLCVADIIRSAVCFPFVMISINSGSVWSYSIISCKIIA
FVAVLFCFHIAFLLFCVSVTRYMAIAHHRFYSKRMTLWTCVAVICMVWTL
SVAMAFPPVFDVGTYKFIREEEQCIFEHRYVKANDTLGFMLMLAVIVATT
HVVYVKMLCFVYDHRKMKPAQLVPAISQNWTFHGPGATGQAAANWIAGFG
RGPTPPTLVGIRQASHNANRRLLVLDEFKMEKRIGKMYYMITLAFLLFWA
PYIVSCYIRVFVKGNALPQVYQTAAVWLTFAQAGANPIICFIFNKELRMR
FKACLPCCLTTETPMEPYCVI
>Cyprinus_carpio_Hunaghe_sreb1b
MANTSDPGGSNPSLQNYAITASAVKLASLGLITCISLLGNTVLSVLVLKD
SSLHKAPYYFLLDLCVADIIRSAVCFPFVMISINSGSVWSYSIISCKIIA
FVAVLFCFHIAFLLFCVSVTRYMAIAHHRFYSKRMTLWTCVAVICMVWTL
SVAMAFPPVFDVGTYKFIREEEQCIFEHRYVKANDTLGFMLMLAVIVATT
HVVYVKMLCFVYDHRKMKPAQLVPAISQNWTFHGPGATGQAAANWIAGFG
RGPTPPTLVGIRQASHNTNRRLLVLDEFKMEKRIGKMYYMITLAFLLFWA
PYIVSCYIRVFVKGNTLPQVYLTAAVWLTFAQAGANPIICFIFNKELRMR
FRACLPCCLTTQTPMEPYCVI
>Cyprinus_carpio_Hunaghe_sreb2a
MIPSPSMANYSHAGDHNNILQNVSPLATFLKLTSLGFIIGVGVVGNLLIS
ILLVKDKSLHRAPYYFLLDLCASDILRSAICFPFVFTSVKNGSAWTYGTL
TCKVIAFLGVLSCFHTAFMLFCVSVTRYLAIAHHRFYTKRLTFWTCLAVI
CMVWTLSVAMAFPPVLDVGTYSFIREEDQCTFQHRSFRANDSLGFMLLLA
LILLATQLVYLKLIFFVHDRRKMKPVQFVPAVSQNWTFHGPGASGQAAAN
WLAGFGRGPTPPTLLGIRQNSNAAGRRRLLVLDEFKTEKRISRMFYIITF
FFLSLWGPYLVACYWRVFARGPVIPGGYLTAAVWMSFAQAGVNPFICIFS
NRELRRCFSTTLLYCRKSRLPREPYCVI
>Cyprinus_carpio_Hunaghe_sreb2b
MIPSPSMANYSHAGDHNILQNVSPLATFLKLTSLGFIIGVGVVGNLLISI
LLVKDKSLHRAPYYFLLDLCASDILRSAICFPFVFTSVKNGSAWTYGTLT
CKVIAFLGVLSCFHTAFMLFCVSVTRYLAIAHHRFYTKRLTFWTCLAVIC
MVWTLSVAMAFPPVLDVGTYSFIREEDQCTFQHRSFRANDSLGFMLLLAL
ILLATQLVYLKLIFFVHDRRKMKPVQFVPAVSQNWTFHGPGASGQAAANW
LAGFGRGPTPPTLLGIRQNTNAAGRRRLLVLDEFKTEKRISRMFYIITFF
FLSLWGPYLVACYWRVFARGPVIPGGYLTAAVWMSFAQAGVNPFICIFSN
RELRRCFSTTLLYCRKSRLPREPYCVI
>Cyprinus_carpio_Hunaghe_sreb3a1
MANGNASSDGPGNPLAAVVSTTGGVMGGAPSSAVSTYVKLVLLGSIICIS
LVGNLVVSLLVLRDRALHKAPYYFLLDLCLADTIRSAVCFPFVLVSIKNG
SAWTYSVLSCKVVAFMAVLFCFHAAFMLFCISVTRYMAIAHHRFYSKRMT
FWTCVAVVCMVWTLSVAMAFPPVFDVGTYKFIREEDQCIFEHRYFKANDT
LGFMLMLAVLILATHVVYMKLLLFEYKHRKMKPVQMVPAISQNWTFHGPG
ATGQAAANWIAGFGRGPMPPTLLGIRQNLHNQNRRLLGMEEFKAEKQLGR
MFYVITLFFLVLWSPYIVACYWRVFVKACTIPHRYLSTTVWMSFAQAGVN
PIICFFLNKDLKKGLLAHLPPCCRTPPQLPREPYCVM
>Cyprinus_carpio_Hunaghe_sreb3a2
MANGNASSDGPGNPLAAVVSTTGGVMGGAPSSAVSTYVKLVLLGLIICIS
LVGNLVVSLLVLRDRALHKAPYYFLLDLCLADTIRSAVCFPFVLVSIKNG
SAWTYNVLSCKVVAFMAVLFCFHAAFMLFCISVTRYMAIAHHRFYSKRMT
FWTCVAVVCMVWTLSVAMAFPPVFDVGTYKFIREEDQCIFEHRYFKANDT
LGFMLMLAVLILATHVVYMKLLLFEYKHRKMKPVQMVPAISQNWTFHGPG
ATGQAAANWIAGFGRGPMPPTLLGIRQNLHNQNRRLLGMEEFKAEKQLGR
MFYVITLFFLVLWSPYIVACYWRVFVKACTIPHRYLSTTVWMSFAQAGVN
PIICFFLNKDLKKGFLAHLPPCCRTPPQLPREPYCVM
>Cyprinus_carpio_Hebao_sreb1a
MANTSDPGGSNPSLQNYAITASAVKLASLGLITCISLLGNTMLSVLVLKD
SSLHKAPYYFLLDLCVTDIIRSAVCFPFVMISINSGSVWSYSIISCKIIA
FMAVLFCFHIAFLLFCVSVTRYMAIAHHRFYSKRMTLWTCVAVICMVWTL
SVAMAFPPVFDVGTYKFIREEEQCIFEHRYVKANDTLGFMLMLAVIVATT
HVVYVKMLCFVYDHRKMKPAQLVPAISQNWTFHGPGATGQAAANWIAGFG
RGPTPPTLVGIRQASHNTNRRLLVLDEFKMEKRIGKMYYMITLAFLLFWA
PYIVSCYIRVFVKGNTLPQVYLTAAVWLTFAQAGANPIICFIFNKELRMR
FRACLPCCLTTQTPMEPYCVI
>Cyprinus_carpio_Hebao_sreb1b
MANTSDPGGSNPSLQNYAITASAVKLASLGLITCISLLGNTVLSVLVLKD
SSLHKAPYYFLLDLCVADIIRSAVCFPFVMISINSGSVWSYSIISCKIIA
FVAVLFCFHIAFLLFCVSVTRYMAIAHHRFYSKRMTLWTCVAVICMVWTL
SVAMAFPPVFDVGTYKFIREEEQCIFEHRYVKANDTLGFMLMLAVIVATT
HVVYVKMLCFVYDHRKMKPAQLVPAISQNWTFHGPGATGQAAANWIAGFG
RGPTPPTLVGIRQASHNANRRLLVLDEFKMEKRIGKMYYMITLAFLLFWA
PYIVSCYIRVFVKGNALPQVYQTAAVWLTFAQAGANPIICFIFNKELRMR
FKACLPCCLTTETPMEPYCVI
>Cyprinus_carpio_Hebao_sreb2a
MIPSPSMANYSHAGDHNNILQNVSPLATFLKLTSLGFIIGVGVVGNLLIS
ILLVKDKSLHRAPYYFLLDLCASDILRSAICFPFVFTSVKNGSAWTYGTL
TCKVIAFLGVLSCFHTAFMLFCVSVTRYLAIAHHRFYTKRLTFWTCLAVI
CMVWTLSVAMAFPPVLDVGTYSFIREEDQCTFQHRSFRANDSLGFMLLLA
LILLATQLVYLKLIFFVHDRRKMKPVQFVPAVSQNWTFHGPGASGQAAAN
WLAGFGRGPTPPTLLGIRQNSNAAGRRRLLVLDEFKTEKRISRMFYIITF
FFLSLWGPYLVACYWRVFARGPVIPGGYLTAAVWMSFAQAGVNPFICIFS
NRELRRCFSTTLLYCRKSRLPREPYCVI
>Cyprinus_carpio_Hebao_sreb2b
MIPSPSMANYSHAGDHNILQNVSPLATFLKLTSLGFIIGVGVVGNLLISI
LLVKDKSLHRAPYYFLLDLCASDILRSAICFPFVFTSVKNGSAWTYGTLT
CKVIAFLGVLSCFHTAFMLFCVSVTRYLAIAHHRFYTKRLTFWTCLAVIC
MVWTLSVAMAFPPVLDVGTYSFIREEDQCTFQHRSFRANDSLGFMLLLAL
ILLATQLVYLKLIFFVHDRRKMKPVQFVPAVSQNWTFHGPGASGQAAANW
LAGFGRGPTPPTLLGIRQNTNAAGRRRLLVLDEFKTEKRISRMFYIITFF
FLSLWGPYLVACYWRVFARGPVIPGGYLTAAVWMSFAQAGVNPFICIFSN
RELRRCFSTTLLYCRKSRLPREPYCVI
>C_carpio_Hebao_sreb3a1
MANGNASSDGPGNPLAAVVSTTGGVMGGAPSSAVSTYVKLVLLGLIICIS
LVGNLVVSLLVLRDRALHKAPYYFLLDLCLADTIRSAVCFPFVLVSIKNG
SAWTYSVLSCKVVAFMAVLFCFHAAFMLFCISVTRYMAIAHHRFYSKRMT
FWTCVAVVCMVWTLSVAMAFPPVFDVGTYKFIREEDQCIFEHRYFKANDT
LGFMLMLAVLILATHVVYMKLLLFEYKHRKMKPVQMVPAISQNWTFHGPG
ATGQAAANWIAGFGRGPMPPTLLGIRQNLHNQNRRLLGMEEFKAEKQLGR
MFYVITLFFLVLWSPYIVACYWRVFVKACTIPHRYLSTTVWMSFAQAGVN
PIICFFLNKDLKKGLLAHLPPCCRTPPQLPREPYCVM
>C_carpio_Hebao_sreb3a2
MANGNASSDGPGNPLAAVVSTTGGVMGGAPSSAVSTYVKLVLLGLIICIS
LVGNLVVSLLVLRDRALHKAPYYFLLDLCLADTIRSAVCFPFVLVSIKNG
SAWTYNVLSCKVVAFMAVLFCFHAAFMLFCISVTRYMAIAHHRFYSKRMT
FWTCVAVVCMVWTLSVAMAFPPVFDVGTYKFIREEDQCIFEHRYFKANDT
LGFMLMLAVLILATHVVYMKLLLFEYKHRKMKPVQMVPAISQNWTFHGPG
ATGQAAANWIAGCGRGPMPPTLLGIRQNLHNQNRRLLGMEEFKAEKQLGR
MFYVITLFFLVLWSPYIVACYWRVFVKACTIPHRYLSTTVWMSFAQAGVN
PIICFFLNKDLKKGFLAHLPPCCRTPPQLPREPYCVM
>C_carpio_sreb1a_German_Mirror
MANTSDPGGSNPSLQNYAITASAVKLASLGLITCISLLGNTMLSVLVLKD
SSLHKAPYYFLLDLCVTDIIRSAVCFPFVMISINSGSVWSYSIISCKIIA
FMAVLFCFHIAFLLFCVSVTRYMAIAHHRFYSKRMTLWTCVAVICMVWTL
SVAMAFPPVFDVGTYKFIREEEQCIFEHRYVKANDTLGFMLMLAVIVATT
HVVYVKMLCFVYDHRKMKPAQLVPAISQNWTFHGPGATGQAAANWIAGFG
RGPTPPTLVGIRQASHNTNRRLLVLDEFKMEKRIGKMYYMITLAFLLFWA
PYIVSCYIRVFVKGNTLPQVYLTAAVWLTFAQAGANPIICFIFNKELRMR
FRACLPCCLTTQTPMEPYCVI
>C_carpio_sreb1b_German_Mirror
MANTSDPGGSNPSLQNYAITASAVKLASLGLITCISLFGNTVLSVLVLKD
SSLHKAPYYFLLDLCVADIIRSAVCFPFVMISINSGSVWSYSIISCKIIA
FVAVLFCFHIAFLLFCVSVTRYMAIAHHRFYSKRMTLWTCVAVICMVWTL
SVAMAFPPVFDVGTYKFIREEEQCIFEHRYVKANDTLGFMLMLAVIVATT
HVVYVKMLCFVYDHRKMKPAQLVPAISQNWTFHGPGATGQAAANWIAGFG
RGPTPPTLVGIRQASHNANRRLLVLDEFKMEKRIGKMYYMITLAFLLFWA
PYIVSCYIRVFVKGNALPQVYQTAAVWLTFAQAGANPIICFIFNKELRMR
FKACLPCCLTTETPMEPYCVI
>C_carpio_German_Mirror_sreb2a
MIPSPSMANYSHAGDHNNILQNVSPLATFLKLTSLGFIICVGVVGNLLIS
ILLVKDKSLHRAPYYFLLDLCASDILRSAICFPFVFTSVKNGSAWTYGTL
TCKVIAFLGVLSCFHTAFMLFCVSVTRYLAIAHHRFYTKRLTFWTCLAVI
CMVWTLSVAMAFPPVLDVGTYSFIREEDQCTFQHRSFRANDSLGFMLLLA
LILLATQLVYLKLIFFVHDRRKMKPVQFVPAVSQNWTFHGPGASGQAAAN
WLAGFGRGPTPPTLLGIRQNSNAAGRRRLLVLDEFKTEKRISRMFYIITF
FFLSLWGPYLVACYWRVFARGPVIPGGYLTAAVWMSFAQAGVNPFICIFS
NRELRRCFSTTLLYCRKSRLPREPYCVI
>C_carpio_German_Mirror_sreb2b
MIPSPSMANYSHAGDHNILQNVSPLATFLKLTSRGFIIGVGVVGNLLISI
LLVKDKSLHRAPYYFLLDLCASDILRSAICFPFVFTSVKNGSAWTYGTLT
CKVIAFLGVLSCFHTAFMLFCVSVTRYLAIAHHRFYTKRLTFWTCLAVIC
MVWTLSVAMAFPPVLDVGTYSFIREEDQCTFQHRSFRANDSLGFMLLLAL
ILLATQLVYLKLIFFVHDRRKMKPVQFVPAVSQNWTFHGPGASGQAAANW
LAGFGRGPTPPTLLGIRQNTNAAGRRRLLVLDEFKTEKRISRMFYIITFF
FLSLWGPYLVACYWRVFARGPVIPGGYLTAAVWMSFAQAGVNPFICIFSN
RELRRCFSTTLLYCRKSRLPREPYCVI
>C_carpio_German_Mirror_sreb3a1
MANGNASSDGPGNPLAAVVSTTGGVMGGAPSSAVSTYVKLVLLGSIICIS
LVGNLVVSLLVLRDRALHKAPYYFLLDLCLADTIRSAVCFPFVLVSIKNG
SAWTYSVLSCKVVAFMAVLFCFHAAFMLFCISVTRYMAIAHHRFYSKRMT
FWTCVAVVCMVWTLSVAMAFPPVFDVGTYKFIREEDQCIFEHRYFKANDT
LGFMLMLAVLILATHVVYMKLLLFEYKHRKMKPVQMVPAISQNWTFHGPG
ATGQAAANWIAGFGRGPMPPTLLGIRQNLHNQNRRLLGMEEFKAEKQLGR
MFYVITLFFLVLWSPYIVACYWRVFVKACTIPHRYLSTTVWMSFAQAGVN
PIICFFLNKDLKKGLLAHLPPCCRTPPQLPREPYCVM
>C_carpio_German_Mirror_sreb3a2
MANGNASSDGPGNPLAAVVSTTGGMMGGAPSSAVSTYVKLVLLGLIICIS
LVGNLVVSLLVLRDRALHKAPYYFLLDLCLADTIRSAVCFPFVLVSIKNG
SAWTYNVLSCKVVAFMAVLFCFHAAFMLFCISVTRYMAIAHHRFYSKRMT
FWTCVAVVCMVWTLSVAMAFPPVFDVGTYKFIREEDQCIFEHRYFKANDT
LGFMLMLAVLILATHVVYMKLLLFEYKHRKMKPVQMVPAISQNWTFHGPG
ATGQAAANWIAGFGRGPMPPTLLGIRQNLHNQNRRLLGMEEFKAEKQLGR
MFYVITLFFLVLWSPYIVACYWRVFVKACTIPHRYLSTTVWMSFAQAGVN
PIICFFLNKDLKKGFLAHLPPCCRTPPQLPREPYCVM
>S_rhinocerous_sreb1a
MANTSDPGGSNPSLQNYAITASAVKLASLGLITCISLLGNTMLSVLVLKD
SSLHKAPYYFLLDLCVADIIRSAVCFPFVMISINSGSVWSYGIISCKIIA
FMAVLFCFHIAFLLFCISVTRYMAIAHHRFYSKRMTLWTCVAVICMVWTL
SVAMAFPPVFDVGTYKFIREEEQCIFEHRYVKANDTLGFMLMLAVIVATT
HVVYVKMLCFVYDHRKMKPAQLVPAISQNWTFHGPGATGQAAANWIAGFG
RGPTPPTLVGIRQASHNANRRLLVLDEFKMEKRIGKMYYMITLAFLLFWA
PYIVSCYTRVFVKGNALPQVYLTAAVWLTFAQAGANPIICFIFNKELRMR
FRACLPCCLTTQTPMEPYCVI
>S_rhinocerous_sreb1b
MANTSDPGGSNPSLQNYAITASAVKLASLGLITCISLLGNTVLSVLVLKD
SLLHKAPYYFLLDLCVADIIRSAVCFPFVMISINSGSVWSYNIISCKIIA
FVAVLFCFHVAFLLFCVSITRYMAIAHHRFYSKRMTLWTCVAVICMVWTL
SVAMAFPPVFDVGTYKFIREEEQCIFEHRYVKANDTLGFMLMLAVIVATT
HVVYVKMLCFVYDHRKMKPAQLVPAISQNWTFHGPGATGQAAANWIAGFG
RGPTPPTLVGIRQVSHNANRRLLVLDEFKMEKRIGKMYYMITLAFLLFWA
PYVVSWYIRVFVKGNALPQVYLTAAVWLTFAQAGANPIICFIFNKELRMR
FRACLPCCLTTQTPMEPYCVI
>S_rhinocerous_sreb2b
MIPSPSMANYSHAGDHNILQNVSPLATFLKLTSLGFIIGVGVVGNLLISI
LLVKDKSLHRAPYYFLLDLCASDILRSAICFPFVFTSVKNGSAWTYGTLT
CKVIAFLGVLSCFHTAFMLFCVSVTRYLAIAHHRFYTKRLTFWTCLAVIC
MVWTLSVAMAFPPVLDVGTYSFIREEDQCTFQHRSFRANDSLGFMLLLAL
ILLATQLVYLKLIFFVHDRRKMKPVQFVPAVSQNWTFHGPGASGQAAANW
LAGFGRGPTPPTLLGIRQNSNAAGRRRLLVLDEFKTEKRISRMFYIITFF
FLSLWGPYLVACYWRVFARGPVMPGGYLTAAVWMSFAQAGVNPFICIFSN
RELRRCFSTTLLYCRKSRLPREPYCVI
>S_rhinocerous_sreb2a
MIPSPSMANYSHAGDHNILQNVSPLATFLKLTSLGFIIGVGVVGNLLISI
LLVKDKSLHRAPYYFLLDLCASDILRSAICFPFVFTSVKNGSAWTYGTLT
CKVIAFLGVLSCFHTAFMLFCVSVTRYLAIAHHRFYTKRLTFWTCLAVIC
MVWTLSVAMAFPPVLDVGTYSFIREEDQCTFQHRSFRANDSLGFMLLLAL
ILLATQLVYLKLIFFVHDRRKMKPVQFVPAVSQNWTFHGPGASGQAAANW
LAGFGRGPTPPTLLGIRQNSNAAGRRRLLVLDEFKTEKRISRMFYIITFF
FLSLWGPYLVACYWRVFAQGPVIPGGYLTAAVWMSFAQAGVNPFICIFSN
RELRRCFSTTLLYCRKSRLPREPYCVI
>S_rhinocerous_sreb3a1
MANGNASNDGPGNPLAAVVSTTGGVMGGAPSSAVSTYVKLVLLGLIICIS
LVGNLVVSLLVLRDRALHKAPYYFLLDLCLADTIRSAVCFPFVLVSIKNG
SAWTYSVLSCKVVAFVAVLFCFHAAFMLFCISVTRYMAIAHHRFYSKRMT
FWTCVAVVCMVWTLSVAMAFPPVFDVGTYKFIREEDQCIFEHRYFKANDT
LGFMLMLAVLILATHVVYMKLLLFEYKHRKMKPVQMVPAISQNWTFHGPG
ATGQAAANWIAGFGRGPMPPTLLGIRQNLHNQNRRLLGMEEFKAEKQLGR
MFYVITLFFLVLWSPYIVACYWRVFVKACTIPHRYLSTTVWMSFAQAGVN
PIICFFLNKDLKKGLLAHLPPCCRTPPQLPREPYCVM
>S_rhinocerous_sreb3a2
MANGNASSDGPGNPLAAMVSTTGGVMGGAPSSAVSTYVKLVLLGLIICIS
LVGNLVVSLLVLRDRALHKAPYYFLLDLCLADTIRSAVCFPFVLVSIKNG
SAWTYSVLSCKVVAFMAVLFCFHAAFMLFCISVTRYMAIAHHRFYSKRMT
FWTCVAVVCMVWTLSVAMAFPPIFDVGTYKFIREEDQCIFEHRYFKANDT
LGFMLMLAVLILATHVVYMKLLLFEYKHRKMKPVQMVPAISQNWTFHGPG
ATGQAAANWIAGFGRGPMPPTLLGIRQNLHNQNRRLLGMEEFKAEKQLGR
MFYVITLFFLVLWSPYIVACYWRVFVKACTIPHRYLSTTVWMSFAQAGVN
PIICFFLNKDLKKGLLAHLPPCCRTPPQLPREPYCVM
>S_anshuiensis_sreb1a
MANTSDPGGSNPSLQNYAITASAVKLASLGLITCISLLGNTVLSVLVLKD
SSLHKAPYYFLLDLCVADIIRSAVCFPFVMISINSGSVWSYSIISCKIIA
FVAVLFCFHIAFLLFCVSVTRYMAIAHHRFYSKSMTLWTCVAVICMVWTL
SVAMAFPPVFDVGTYKFIREEEQCIFEHRYVKANDTLGFMLMLAVIVATT
HVVYVKMLCFVYDHRKMKPAQLVPAISQNWTFHGPGATGQAAANWIAGFG
RGPTPPTLVGIRQVSHNANRRLLVLDEFKMEKRIGKMYYMITLAFLLFWA
PYIVSCYIRVFVKGNALPQVYLTAAVWLTFAQAGANPIICFIFNKELRMR
FRACLPCCLTTQTPMEPYCVI
>S_anshuiensis_sreb1b
MANTSDPGGSNPSLQNYAITASAVKLASLGLIACISLLGNTVLSVLVLKD
SSLHKAPYYFLLDLCVADIIRSAVCFPFVMISINSGSVWSYGIISCKIIA
FMAVLFCFHIAFLLFCVSVTRYMAIAHHRFYSKRMTLWTCVAVICMVWTL
SVAMAFPPVFDVGTYKFIREEEQCIFEHRYVKANDTLGFMLMLAVIVATT
HVVYVKMLCFVYDHRKMKPAQLVPAISQNWTFHGPGATGQAAANWIAGFG
RGPTPPTLVGIRQASHNANWRLLVLDEFKMEKRIGKMYYMITLAFLLFWA
PYIVSCYTRVFVKGNALPQVYVTAAVWLTFAQAGSNPIICFIFNKELRMR
FRACLPCCLTTQTPMEPYCVI
>S_anshuiensis_sreb2a
MIPSPSMANYSHAGDHNILQNVSPLATFLKLTSLGFIIGVGVVGNLLISI
LLVKDKSLHRAPYYFLLDLCASDILRSAICFPFVFTSVKNGSAWTYGTLT
CKVIAFLGVLSCFHTAFMLFCVSVTRYLAIAHHRFYTKRLTFWTCLAVIC
MVWTLSVAMAFPPVLDVGTYSFIREEDQCTFQHRSFRANDSLGFMLLLAL
ILLATQLVYLKLIFFVHDRRKMKPVQFVPAVSQNWTFHGPGASGQAAANW
LAGFGRGPTPPTLLGIRQNSNAAGRRRLLVLDEFKTEKRISRMFYIITFF
FLSLWGPYLVACYWRVFARGPVIPGGYLTAAVWMSFAQAGVNPFICIFSN
RELRRCFSTTLLYCRKSRLPREPYCVI
>S_anshuiensis_sreb2b
MIPSPSMANYSHAGDHNILQNVSPLATFLKLTSLGFIIGVGVVGNLLISI
LLVKDKSLHRAPYYFLLDLCASDILRSAICFPFVFTSVKNGSAWTYGTLT
CKVIAFLGVLSCFHTAFMLFCVSVTRYLAIAHHRFYTKRLTFWTCLAVIC
MVWTLSVAMAFPPVLDVGTYSFIREEDQCTFQHRSFRANDSLGFMLLLAL
ILLATQLVYLKLIFFVHDRRKMKPVQFVPAVSQNWTFHGPGASGQAAANW
LAGFGRGPTPPTLLGIRQNSNAAGRRRLLVLDEFKTEKRISRMFYIITFF
FLSLWGPYLVACYWRVFARGPVIPGGYLTAAVWMSFTQAGVNPFICIFSN
RELRRCFSTTLLYCRKSRLPREPYCVI
>S_anshuiensis_sreb3a1
MANGNASSDGPGNPLAAVVSTTGGVMGGAPSSAVSTYVKLVLLGLIICIS
LVGNLVVSLLVLRDRALHKAPYYFLLDLCLADTIRSAVCFPFVLVSIKNG
SAWTYSVLSCKVVAFMAVLFCFHAAFMLFCISVTRYMAIAHHRFYSKRMT
FWTCVAVVCMVWTLSVAMAFPPVFDVGTYKFIREEDQCIFEHRYFKANDT
LGFMLMLAVLILATHVVYMKLLLFEYKHRKMKPVQMVPAISQNWTFHGPG
ATGQAAANWIAGFGRGPMPPTLLGIRQNLHNQNRRLLGMEEFKAEKQLGR
MFYVITLFFLVLWSPYIVACYWRVFVKACTIPHRYLSTTVWMSFAQAGVN
PIICFFLNKDLKKGLLAHLPPCCRTPPQLPREPYCVM
>S_anshuiensis_sreb3a2
MANGNASSDGPGNPLAAVVSNTGGVMGGAPSSAVSTYVKLVLLGLIICIS
LVGNLVVSLLVLRDRALHKAPYYFLLDLCLADTIRSAVCFPFVLVSIKNG
SAWTYSVLSCKVVAFMAVLFCFHAAFMLFCISVTRYMAIAHHRFYSKRMT
FWTCVAVVCMVWTLSVAMAFPPVFDVGTYKFIREEDQCIFEHRYFKANDT
LGFMLMLAVLILATHVVYMKLLLFEYKHRKMKPVQMVPAISQNWTFHGPG
ATGQAAANWIAGFGRGPMPPTLLGIRQNLHNQNRRLLGMEEFKAEKQLGR
MFYVITLFFLVLWSPYIVACYWRVFVKACTIPHRYLSTTVWMSFAQAGVN
PIICFFLNKDLKKGLLAHLPPCCRTPPQLPREPYCVM
>S_grahami_sreb1a
MANTSDPGGSNPSLQNYAITASAVKLASLGLITCISLLGNTVLSVLVLKD
SSLHKAPYYFLLDLCVADIIRSAVCFPFVMISINSGSVWSYGIISCKIIA
FMAVLFCFHIAFLLFCVSVTRYMAIAHHRFYSKRMTLWTCVAVICMVWTL
SVAMAFPPVFDVGTYKFIREEEQCIFEHRYVKANDTLGFMLMLAVIVATT
HVVYVKMLCFVYDHRKMKPAQLVPAISQNWTFHGPGATGQAAANWIAGFG
RGPTPPTLVGIRQASHNANRRLLVLDEFKMEKRIGKMYYMITLAFLLFWA
PYIVSCYTRVFVKGNALPQVYLTAAVWLTFAQAGANPIICFIFNKELRMR
CRACLPCCLTTQTPMEPYCVI
>S_grahami_sreb1b
MANTSDPGGSNPSLQNYAITASAVKLASLGLITCISLLGNTVLSVLVLKD
SSLHKAPYYFLLDLCVADIIRSAVCFPFVMISINSGSVWSYSITSCKIIA
FVAVLFCFHIAFLLFCVSVTRYMAIAHHRFYSKRMTLWTCVAVICMVWTL
SVAMAFPPVFDVGTYKFIREEEQCIFEHRYVKANDTLGFMLMLAVIVATT
HVVYVKMLCFVYDHRKMKPAQLVPAISQNWTFHGPGATGQAAANWIAGFG
RGPTPPTLVGIRQVSHNANRRLLVLDEFKMEKRIGKMYYMITLAFLLFWA
PYIVSCYIRVFVKGNALPQVYLTAAVWLTFAQAGANPIICFIFNKELRMR
FRACLPCCLTTQTPMEPYCVI
>S_grahami_sreb2a
MIPSPSMANYSHAGDHNILQNVSPLATFLKLTSLGFIIGVGVVGNLLISI
LLVKDKSLHRAPYYFLLDLCASDILRSAICFPFVFTSVKNGSAWTYGTLT
CKVIAFLGVLSCFHTAFMLFCVSVTRYLAIAHHRFYTKRLTFWTCLAVIC
MVWTLSVAMAFPPVLDVGTYSFIREEDQCTFQHRSFRANDSLGFMLLLAL
ILLATQLVYLKLIFFVHDRRKMKPVQFVPAVSQNWTFHGPGASGQAAANW
LAGFGRGPTPPTLLGIRQNSNAAGRRRLLVLDEFKTEKRISRMFYIITFF
FLSLWGPYLVACYWRVFARGPVIPGGYLTAAVWMSFAQAGVNPFICIFSN
RELRRCFSTTLLYCRKSRLPREPYCVI
>S_grahami_sreb2b
MIPSPSMANYSHAGDHNILQNVSPLTTFLKLTSLGFIIGVGVVGNLLISI
LLVKDKSLHRAPYYFLLDLCASDILRSAICFPFVFTSVKNGSAWTYGTLT
CKVIAFLGVLSCFHTAFMLFCVSVTRYLAIAHHRFYTKRLTFWTCLAVIC
MVWTLSVAMAFPPVLDVGTYSFIREEDQCTFQHRSFRANDSLGFMLLLAL
ILLATQLVYLKLIFFVHDRRKMKPVQFVPAVSQNWTFHGPGASGQAAANW
LAGFGRGPTPPTLLGIRQNGNAAGRRRLLVLDEFKTEKRISRMFYIITFF
FLSLWGPYLVACYWRVFARGPVIPGGYLTAAVWMSFAQAGVNPFICIFSN
RELRRCFSTTLLYCRKSRLPREPYCVI
>S_grahami_sreb3a1
MANGNASSDGPGNPLAAVVSTTGGVMGGSPSSAVSTYVKLVLLGLIICIS
LVGNLVVSLLVLRDRALHKAPYYFLLDLCLADTIRSAVCFPFVLVSIKNG
SAWTYSVLSCKVVAFMAVLFCFHAAFMLFCISVTRYMAIAHHRFYSKRMT
FWTCVAVVCMVWTLSVAMAFPPVFDVGTYKFIREEDQCIFEHRYFKANDT
LGFMLMLAVLILATHVVYMKLLLFEYKHRKMKPVQMVPAISQNWTFHGPG
ATGQAAANWIAGFGRGPMPPTLLGIRQNLHNQNRRLLGMEEFKAEKQLGR
MFYVITLFFLVLWSPYIVACYWRVFVKACTIPHRYLSTTVWMSFAQAGVN
PIICFFLNKDLKKGFLAHLPPCCRTPPQLPREPYCVM
>S_grahami_sreb3a2
MANGNASSDGPGNPLAAVVSTTGGVMGGAPSSAVSTYVKLVLLGLIICIS
LVGNLVVSLLVLRDRALHKAPYYFLLDLCLADTIRSAVCFPFVLVSIKNG
SAWTYSVLSCKVVAFMAVLFCFHAAFMLFCISVTRYMAIAHHRFYSKRMT
FWTCVAVVCMVWTLSVAMAFPPVFDVGTYKFIREEDQCIFEHRYFKANDT
LGFMLMLAVLILATHVVYMKLLLFEYKHRKMKPVQMVPAISQNWTFHGPG
ATGQAAANWIAGFGRGPMPPTLLGIRQNLHNQNRRLLGMEEFKAEKQLGR
MFYVITLFFLVLWSPYIVACYWRVFVKACTIPHRYLSTTVWMSFAQAGVN
PIICFFLNKDLKKGLLAHLPPCCRTQPQLPREPYCVM
>Danio_rerio_sreb1
MANTSDPGGSNPSLQNYAITASAVKLASLGLITCISLLGNSVLSVLVLKD
SSLHKAPYYFLLDLCVADIIRSAVCFPFVMISINSGSVWSYSYISCKIIA
FMAVLFCFHIAFLLFCVSVTRYMAIAHHRFYSKRMTLWTCVAVICMVWTL
SVAMAFPPVFDVGTYKFIREEEQCIFEHRYVKANDTLGFMLMLAVIVATT
HVVYVKMLCFVYDHRKMKPAQLVPAISQNWTFHGPGATGQAAANWIAGFG
RGPTPPTLVGIRQAAHNANRRLLVLDEFKMEKRIGKMYYMITLAFLLFWA
PYIVSCYIRVFVKGNALPQVYLSAAVWLTFAQAGANPIICFIFNKELRMR
FRACLPCCLTTQTPMEPYCVI
>Danio_rerio_sreb2
MIPSPSMANYSHAGDHNILQNVSPLATFLKLTSLGFIIGVGVVGNLLISI
LLVKDKSLHRAPYYFLLDLCASDILRSAICFPFVFTSVKNGSAWTYGTLT
CKVIAFLGVLSCFHTAFMLFCVSVTRYLAIAHHRFYTKRLTFWTCLAVIC
MVWTLSVAMAFPPVLDVGTYSFIREEDQCTFQHRSFRANDSLGFMLLLAL
ILLATQLVYLKLIFFVHDRRKMKPVQFVPAVSQNWTFHGPGASGQAAANW
LAGFGRGPTPPTLLGIRQNSNAAGRRRLLVLDEFKTEKRISRMFYIITFF
FLSLWGPYLVACYWRVFARGPVIPGGYLTAAVWMSFAQAGVNPFICIFSN
RELRRCFSTTLLYCRKSRLPREPYCVI
>Danio_rerio_sreb3a
MANGNASSDGPGNPLAAVVSTTGGVMGGAPSSAVSTYVKLVLLGLIICIS
LVGNLVVSLLVLRDRALHKAPYYFLLDLCLADTIRSAVCFPFVLVSIKNG
SAWTYSVLSCKVVAFMAVLFCFHAAFMLFCISVTRYMAIAHHRFYSKRMT
FWTCVAVVCMVWTLSVAMAFPPVFDVGTYKFIREEDQCIFEHRYFKANDT
LGFMLMLAVLILATHVVYMKLLLFEYKHRKMKPVQMVPAISQNWTFHGPG
ATGQAAANWIAGFGRGPMPPTLLGIRQNLHNQNRRLLGMEEFKAEKQLGR
MFYVITLFFLVLWSPYIVACYWRVFVKACTIPHRYLSTTVWMSFAQAGVN
PIICFFLNKDLKKGLLAHLPPCCRTPPQLPREPYCVM
>Ictalurus_punctatus_sreb1
MANTSDPGESNEPSLQDYATTASAVKLASLGLIAGVSVLGNMLVLLLVVK
DRSLHKAPYYFLVDLCLGDIARSASCFPFTMASVAHGSMWAYGAMSCKAV
AFLSALFCFHAAFMLFGVSVTRYMAIAHHRFYAKRVTPWTCAAVIGVSWI
LAAAMALPPVFDMNTYRFMHEEEQCMFEQRYARANDTLGFTLMLAVVVGA
THAVYVKMLCFVYDHRKMKPAQVIPAVSHNWTFHGPGATGQAAANWIAGF
GHGPTPPTLVGIRQVSHSANRRLLVLDEFKMEKRIGKMYYMITLAFLLLW
APYIVLCYAQVLVKESGMPRAYVNAAVWLTFAQAATNPLICFVFNKELRT
RCRACFPCCLTSPTQTPMEPYCVI
>Ictalurus_punctatus_sreb2
MANYSHAGDHNILQNVSPLATFLKLTSLGFIIGVGVVGNLLISILLVKDK
SLHRAPYYFLLDLCASDILRSAICFPFVFTSVKNGSAWTYGTLTCKVIAF
LGVLSCFHTAFMLFCVSVTRYLAIAHHRFYTKRLTLWTCLAVVCMVWTLS
VAMAFPPVLDVGTYSFIREEDQCTFQHRSFRANDSLGFMLLLALILLATQ
LVYLKLIFFVHDRRKMKPVQFVPAVSQNWTFHGPGASGQAAANWLAGFGR
GPTPPTLLGIRQNGNAAGRRRLLVLDEFKTEKRISRMFYVMTFFFLSLWG
PYLVACYWRVFARGPAVPGGYLTAAVWMSFAQAAVNPFICIFSNRELRRC
FSTTLLYCRKSRLPREPYCVI
>Ictalurus_punctatus_sreb3a
MANGNESSDGSHNPLAAVVATTGGTVNGGPSSAVSTYIKLVLLGLIICIS
LVGNLVVSLLVLRDRALHKAPYYFLLDLCLADTIRSAVCFPFVLVSIKNG
STWTYSVLSCKVVAFMAVLFCFHAAFMLFCISVTRYMAIAHHRFYSKRMT
FWTCVAVVCMVWTLSVAMAFPPVFDVGTYKFIREEDQCIFEHRYFKANDT
LGFMLMLAVLILATHVVYMKLLLFEYKHRKMKPVQMVPAISQNWTFHGPG
ATGQAAANWIAGFGRGPMPPTLLGIRQNLHNQNRRLLGMEEFKAEKQLGR
MFYVITLFFLVLWSPYIVACYWRVFVKACTIPHRYLSTTVWMSFAQAGVN
PIICFFLNKDLKKGLLAHLPPCCRTKPQLPREPYCVM
>Electrophorus_electricus_sreb1
MANTSDLRESNPSLQNYAITASAVKLASLGLIICSSLAGNILLSLLVLKD
SSLHKTPYYFLLDLCFADIIRSAVCFPFVMISIVNGSVWSYSVISCKIVA
FMAVLFCFHIAFLLFCVSVTRYMAIAHHRFYSKRMTLWTCVAVICMVWTL
SVAMAFPPVFDVGTYKFISEEEQCIFEHRYVKANDTLGFMLMLAVIVGTT
HVVYIKMLCFVYDHRKMKPAQLIPAISQNWTFHGPGATGQAAANWIAGFG
RGPTPPTLVGIRQASHNANRRLLVLDEFKMEKRIGKMYYMITLAFLLFWA
PYIVSCYVRVFVKESAIPQVYLTAAVWLTFAQAAANPVVCFIFNKELRMR
FRACFPCCLTTQTPMEPYCVI
>Electrophorus_electricus_sreb3
MANGNESSDGPSNPLAAVVATTGGVVGEGPSSPVSTYVKLVLLGLIICIS
LVGNLVVSLLVLRDRALHKAPYYFLLDLCLADTIRSAVCFPFVLVSIKNG
SAWTYSVLSCKVVAFMAVLFCFHAAFMLFCISVTRYMAIAHHRFYSKRMT
FWTCVAVVCMVWTLSVAMAFPPVFDVGTYKFIREEDQCIFEHRYFKANDT
LGFMLMLAVLILATHVVYMKLLLFEYKHRKMKPVQMVPAISQNWTFHGPG
ATGQAAANWIAGFGRGPMPPTLLGIRQNLHNQNRRLLGMEEFKAEKQLGR
MFYVITLFFLVLWSPYIVACYWRVFVKACTIPHRYLSTTVWMSFAQAGVN
PIICFFLNKDLKKGLLAHLPPCCRTKPQLPREPYYVM
>A_Mexican_tetra_sreb1
MANASDPGGPQDSVQLAALGAMLCASVAGNALLCGLVLKDGSLHRAPYYL
LLDLCAADAARAALGFPMAATVTATSTVAHGARMRPWVWPWAHAWCCAAA
ALAALFCFHVAFVLLGASLTRYLAIAHHRFYAKRVTPCACAMLVAAAWAL
SAAAALPPALEAGSGVFPSDPEHCALGHTPARPGDALGLVLTLAAVVVTT
HAVYAKTLCFVYGHRKMKPAQPVPAVSHNWTFHGPGATGQAAANWIAGFG
RGPTPPALVGVRQAPRDAGRRLLVLDEFKMEKRIGKMFYMLTLTFLLLWA
PYVVACYARVFGDIPHVYLTVAVWLTFAQTAANPVICFAFNKELRVRLRA
CFPCCITSQTPMEPYCVI
>A_Mexican_tetra_sreb2
MIPPPSMANYSHAGDHNILQNVSPLATFLKLTSLGFIIGVGVVGNLLISI
LLVKDKSLHRAPYYFLLDLCASDILRSAICFPFVFTSVKNGSAWTYGTLT
CKVIAFLGVLSCFHTAFMLFCISVTRYLAIAHHRFYTKRLTFWTCLAVIC
MVWTLSVAMAFPPVLDVGTYSFIREEDQCTFQHRSFRANDSLGFMLLLAL
ILLATQLVYLKLIFFVHDRRKMKPVQFVPAVSQNWTFHGPGASGQAAANW
LAGFGRGPTPPTLLGIRQNSNAAGRRRLLVLDEFKTEKRISRMFYIMTFF
FLSLWGPYLVACYWRVFARGPVVPGGYLTAAVWMSFAQAGVNPFICIFSN
RELRRCFSTTLLYCRKSRLPREPYCVI
>A_Mexican_tetra_sreb3a
MANGNESSDVPSNPLAAVVASTGGMVGGGPSSAVSTYVKLVLLGLIICIS
LVGNLVVSLLVLRDRTLHKAPYYFLLDLCLADTIRSAVCFPFVLVSIKNG
SAWTYSVLSCKVVAFMAVLFCFHAAFMLFCISVTRYMAIAHHRFYSKRMT
FWTCVAVVCMVWTLSVAMAFPPVFDVGTYKFIREEDQCIFEHRYFKANDT
LGFMLMLAVLILATHVVYMKLLLFEYKHRKMKPVQMVPAISQNWTFHGPG
ATGQAAANWIAGFGRGPMPPTLLGIRQNLHNQNRRLLGMEEFKAEKQLGR
MFYVITLFFLVLWSPYIVACYWRVFVKACTIPHRYLSTTVWMSFAQAGVN
PIICFFLNKDLKKGLLAHLPPCCRTKPQLPREPYCVM
>A_mexicanus_P_cavefish_sreb1
MANASDPGGPQDSVQLAALGAMLCASVAGNALLCALVLKDGSLHRAPYYL
LLDLCAADAARAALGFPVAATVTATSTVAHGARMRPWVWPWAHAWCCAAA
ALAALFCFHVAFVLLGASITRYLAIAHHRFYAKRVTPCACAMLVAAAWAL
SAAATLPPALEAGSGVFPSDPEHCALGHNPARAGDALGLALTLAAVVVTT
HAIYAKTLCFVYGHRKMKSAQPVPAVSHNWTFHGPGATGQAAANWIAGFG
RGPTPPALVGVRQAPRDAGRRLLVLDEFKMEKRIGKMFYMLTLTFLLLWA
PYVVACYARVFGDIPHVYLTVAVWLTFAQTAANPVICFAFNKELRVRLRA
CFPCCITSQTPMEPYCVI
>A_mexicanus_P_cavefish_sreb2
MIPPPSMANYSHAGDHNILQNVSPLATFLKLTSLGFIIGVGVVGNLLISI
LLVKDKSLHRAPYYFLLDLCASDILRSAICFPFVFTSVKNGSAWTYGTLT
CKVIAFLGVLSCFHTAFMLFCISVTRYLAIAHHRFYTKRLTFWTCLAVIC
MVWTLSVAMAFPPVLDVGTYSFIREEDQCTFQHRSFRANDSLGFMLLLAL
ILLATQLVYLKLIFFVHDRRKMKPVQFVPAVSQNWTFHGPGASGQAAANW
LAGFGRGPTPPTLLGIRQNSNAAGRRRLLVLDEFKTEKRISRMFYIMTFF
FLSLWGPYLVACYWRVFARGPVVPGGYLTAAVWMSFAQAGVNPFICIFSN
RELRRCFSTTLLYCRKSRLPREPYCVI
>A_mexicanus_P_cavefish_sreb3a
MVGGGPSSAVSTYVKLVLLGLIICISLVGNLVVSLLVLRDRTLHKAPYYF
LLDLCLADTIRSAVCFPFVLVSIKNGSAWTYSVLSCKVVAFMAVLFCFHA
AFMLFCISVTRYMAIAHHRFYSKRMTFWTCVAVVCMVWTLSVAMAFPPVF
DVGTYKFIREEDQCIFEHRYFKANDTLGFMLMLAVLILATHVVYMKLLLF
EYKHRKMKPVQMVPAISQNWTFHGPGATGQAAANWIAGFGRGPMPPTLLG
IRQNLHNQNRRLLGMEEFKAEKQLGRMFYVITLFFLVLWSPYIVACYWRV
FVKACTIPHRYLSTTVWMSFAQAGVNPIICFFLNKDLKKGLLAHLPPCCR
TKPQLPREPYCVM
>Pygocentrus_nattereri_sreb1
MANASDPGGPPLPLQDSVQLAALVAMLCASVAGNALLCALVLKDSALHRA
PYYLLLDLCAADAARAALGFPVAAATATAGARGRPLAWAWPWAWTWAHAW
CRTAAVLAALFCFHVAFVLLAASVTRYLAIAHHRFYAKRVTPCACAALVA
ASWALSAAAALPPALEQSAGAFPRDPEHCALGHAPARAGDALGLALTLAC
VVGATHAVYAKILCFVYGHRKMKPAQPVPAVSHNWTFHGPGATGQAAANW
IAGFGRGPTPPALVGVRQAPRDAGRRLLVLDEFKTEKRIGKMFYILTLAF
LLLWAPYVAACYARVFAEGGAVPHVYLTAAVWLTFAQAAANPIICFAFNK
ELRVRLRACFPCCVTTQTPMEPYCVI
>Pygocentrus_nattereri_sreb2
MANYSHAGDHNILQNVSPLATFLKLTSLGFIIGVGVVGNLLISILLFKDK
SLHRAPYYFLLDLCASDILRSAICFPFVFTSVKNGSAWTYGTLTCKVIAF
LGVLSCFHTAFMLFCISVTRYLAIAHHRFYTKRLTFWTCLAVICMVWTLS
VAMAFPPVLDVGTYSFIREEDQCTFQHRSFRANDSLGFMLLLALILLATQ
LVYLKLIFFVHDRRKMKPVQFVPAVSQNWTFHGPGASGQAAANWLAGFGR
GPTPPTLLGIRQNSNAAGRRRLLVLDEFKTEKRISRMFYIMTFFFLSLWG
PYLVACYWRVFARGPVVPGGYLTAAVWMSFAQAGVNPFICIFSNRELRRC
FSTTLLYCRKSRLPREPYCVI
>Pygocentrus_nattereri_sreb3a
MANGNESSDGPSNPLAAVVATTGGMVGGGPSSAVSTYVKLVLLGLIICIS
LVGNLVVSLLVLRDRALHKAPYYFLLDLCLADTIRSAVCFPFVLVSIKNG
SAWTYSVLSCKVVAFMAVLFCFHAAFMLFCISVTRYMAIAHHRFYSKRMT
FWTCVAVVCMVWTLSVAMAFPPVFDVGTYKFIREEDQCIFEHRYFKANDT
LGFMLMLAVLILATHVVYMKLLLFEYKHRKMKPVQMVPAISQNWTFHGPG
ATGQAAANWIAGFGRGPMPPTLLGIRQNLHNQNRRLLGMEEFKAEKQLGR
MFYVITLFFLVLWSPYIVACYWRVFVKACTIPHRYLSTTVWMSFAQAGVN
PIICFFLNKDLKKGLLAHLPPCCRTKPQLPREPYCVM
>Esox_lucius_sreb1
MANTSEFGESNPSLQNYAITASAVKLASLGLIICVSLVGNVALSLLVLKD
SSLQKAPYYFLLDLCLADIIRSAVCFPFVMISISNGSTWTYSIINCKIIA
FMSVLFCFHVAFLLFCVSVTRYMAIAHHRFYSKRMTLWTCVAVICMVWTL
SVAMAFPPVFDVGTYKFIPEEEQCIFEHRYVKANDTLGFMLMLAVIVGTT
HIVYIKMLCFVYDHRKMKPAQLVPAISQNWTFHGPGATGQAAANWIAGFG
RGPTPPTLVGIRQASHNGNRRLLVLDEFKMEKRIGKMYYMITLTFLLLWA
PYIVACYLRVFVKGNTIPQVYLTAAVWMTFVQAGANPIMCFIFNKELRMR
LRACFPCCLSTQTPMSIEPYCVI
>Esox_lucius_sreb2
MFPPPSMANYSHAGDHNILQNVSPLVTFLKLTSLGFIIGVGVVGNLLISI
LLVKDKSLHRAPYYFLLDLCASDILRSAICFPFVFTSVKNGSTWTYGTLT
CKVIAFLGVLSCFHTAFMLFCVSVTRYLAIAHHRFYTKRLTFWTCLAVIC
MVWTLSVAMAFPPVLDVGTYSFIKEEDQCTFQHRSFRANDSLGFMLLLAL
ILLATQLVYLKLIFFVHDRRKMKPVQFVPAVSQNWTFHGPGASGQAAANW
LAGFGRGPTPPTLLGIRQNSNAAGRRRLLVLDEFKTEKRISRMFYIMTFF
FLTLWGPYLVACYWRVFARGPAVPGXYLTAAVWMSFAQAGVNPFICIFSN
RELRRCFSTTLLYCRKSRLPREPYCVI
>Esox_lucius_sreb3a
MANGNESSEGLGGPLAAVVATTGGMAVGGPSSAVSTYIKLVLLGLIICIS
LVGNLVVSLLVLRDRALHKAPYYFLLDLCLADTIRSAVCFPFVLVSIKNG
STWTYSVLSCKVVAFMAVLFCFHAAFMLFCISVTRYMAIAHHRFYSKRMT
FWTCVAVVCMVWTLSVAMAFPPVFDVGTYKFIREEDQCIFEHRYFKANDT
LGFMLMLAVLILATHVVYMKLLLFEYKHRKMKPVQMVPAISQNWTFHGPG
ATGQAAANWIAGFGRGPMPPTLLGIRQNLHNQNRRLLGMEEFKAEKQLGR
MFYVITLLFLVLWSPYIVACYWRVFVKACTIPHRYLSTTVWMSFAQAGVN
PIVCFFLNKDLKKGLLAHLPAYCRTKPNLPREPYCVM
>Esox_lucius_sreb3b
MPNQTHIFGIDGPGSLLAVLASQRASSIRSNSSEGVSAVTVSVYIKLVFL
GLIICVSLAGNLLVSLLVLRDRALHKAPYFFLLDLCLADVVRSAACFPFV
LVSVNNSSAWTYSAFSCKVAAFLAVLFCFHAAFMLFCVAVTRYLATAHHR
FYTKRMTVWTCAAIICMVWTLAVAMASPPVFDVGTYKFIHDEDQCIFEHR
YLKTNDTLGFMLMLAVVVLATHGFYAKLLLFEYKHRKMKPVQLVPAISQN
WTFHGPGATGQAAANWMAGFGRGPMPPTLLGIRQSLHNQQHRRMMGMEEV
RAERRLGRMFYIITLLFLVLWAPYIMACFWRVFVKSCSIPHRYLSITVWM
SFAQAGVNPIFCLLLNEDLRKVLRAHLPSYSRTRQHQHLPRHELLVFTIT
>Salmo_salar_sreb1a
MANTSEFGESNPSPQNYAITASAVKLASLGLIICISLVGNVALSLLVLKD
SSLQKAPYYFLLDLCLADIIRSTVCFPFVMISINNGSTWTYSIISCKIIA
FMSVLFCFHVAFLLFCVSVTRYMAIAHHRFYSKRMTLWTCVAVICMVWTL
SVAMAFPPVFDVGTYKFIHEEEQCIFEHRYVKANDTLGFMLMLAVIVGTT
HVVYIKMLCFVYDHRKMKPAQLVPAISQNWTFHGPGATGQAAANWIAGFG
RGPTPPTLVGIRQASHNGNRRLLVLDEFKMEKRIGKMYYMITLAFLLFWA
PYIVACYLRVFVKGGTIPQVYLTAAVWMTFIQAGANPIICFIFNKELRIR
LRACFPCCLSTQTPMSMEPYCVI
>Salmo_salar_sreb1b
MANSSEFGESNPTLHNYAITASAVKLASLGLIICFSLVGNAALSLLVLKD
ISLHKAPYYFLLDLCLADVIRSAVCLPFVMISINNRSTWTYSIIRCKIIA
FLSVLFCFHVAFLLFCVSVTRYMAIAHHRFYSKRMTLWTCVAVICMVWTL
SVAMAFPPVFDVGTYKFIHEEEQCIFEHRYVKANDTLGFMLMLAVIVGTT
HVVYIKMLCFVYDHRKMKPAQLVPAISQNWTFHGPGATGQAAANWIAGFG
RGPTPPTLVGIRQTSHNGNRRLLVLDEFKMEKRIGKMYYMITLAFLILWA
PYIVTCYIRVFVKGGTIPQVYLTAAVWMTFVQAGANPIICFIFNKELRSR
LRASFPCCLSTQTPMSMEPYCVI
>Salmo_salar_sreb2a
MIPPPSMANYSHAGDHNILQNVSPLATFLKLTSLGFIIGVGVVGNLLISI
LLVKDKSLHRAPYYFLLDLCASDILRSAICFPFVFTSVKNGSTWTYGTLT
CKVIAFLGVLSCFHTAFMLFCVSVTRYLAIAHHRFYTKRLTFWTCLAVIC
MVWTLSVAMAFPPVLDVGTYSFIREEDQCTFQHRSFRANDSLGFMLLLAL
ILLATQLVYLKLIFFVHDRRKMKPVQFVPAVSQNWTFHGPGASGQAAANW
LAGFGRGPTPPTLLGIRQNSNAAGRRRLLVLDEFKTEKRISRMFYIMTFF
FLTLWGPYLVACYWRVFARGPAVPGGYLTAAVWMSFAQAGVNPFICIFSN
RELRRCFSTTLLYCRKSRLPREPYCVI
>Salmo_salar_sreb2b
MIPPPSMANYSHAGDHNILQNVSPLATFLKLTSLGFIIGVGVVGNLLISI
LLVKDKSLHRAPYYFLLDLCASDILRSAICFPFVFTSVKNGSTWTYGTLT
CKVIAFLGVLSCFHTAFMLFCVSVTRYLAIAHHRFYTKRLTFWTCLAVIC
MVWTLSVAMAFPPVLDVGTYSFIREEDQCTFQHRSFRANDSLGFMLLLAL
ILLATQLVYLKLIFFVHDRRKMKPVQFVPAVSQNWTFHGPGASGQAAANW
LAGFGRGPTPPTLLGIRQNSNAVGRRRLLVLDEFKTEKRISRMFFIMTFF
FLTLWGPYLVACYWRVFARGPAVPGGYLTAAVWMSFAQAGVNPFICIFSN
RELRRCFSTTLLYCRKSRLPREPYCVI
>Salmo_salar_sreb3a1
MANGNESSEGLGGPMAAVVATTGGMAVGGPSSAVSTYIKLVLLGLIICIS
LVGNLVVSLLVLRDRALHKAPYYFLLDLCLADTIRSAVCFPFVLVSIKNG
SAWTYSVLSCKVVAFMAVLFCFHAAFMLFCISVTRYMAIAHHRFYSKRMT
FWTCVAVVCMVWTLSVAMAFPPVFDVGTYKFIREEDQCIFEHRYFKANDT
LGFMLMLAVLILATHVVYMKLLLFEYKHRKMKPVQMVPAISQNWTFHGPG
ATGQAAANWIAGFGRGPMPPTLLGIRQNLHNQNRRLLGMEEFKAEKQLGR
MFYVITLLFLVLWSPYIVACYWRVFVKACTIPHRYLSTTVWMSFAQAGVN
PIVCFFLNKDLKKGLLAHLPACCRTKPHLPREPYFVM
>Salmo_salar_sreb3b1
MSNQTQIFGIDGPGSLLAVLASQRASSISTSSSEGISAAAVSAYIKLVFL
GLILCVSLVGNLLVSLLVLRDRALHKAPYFFLLDLCLADVVRSAACFPFV
LVSVHNSSAWTYSTFSCKVVAFLAVLFCFHAAFMLFCVAVTRYLAIAHHR
FYTKRMTVWTCAAIICMVWTLAIAMASPPVFDVGTYKFIQDEDQCIFEHR
YLKTNDTLGFMLMLAVVVLATHGFYAKLLLFEYKHRKMKPVQLVPAISQN
WTFHGPGATGQAAANWIAGFGRGPMPPTLLGIRQTLHNQQHRRLMGMEEV
RTERRLGRMFYIVTLLFLVLWAPYIMACFWRVFVKSCSIPHRYLSITVWM
SFAQAGVNPIICLLLNEDLRKVLRAHLPTYSRTRQHQQLHRHELLVFTIT
>Salmo_salar_sreb3b2
MSNQTQIFGIDGPGSLLAVLASQRASSISSTSSSSEGISAAAVSTYVKLV
FLGLILCVSLAGNLLVSLLVLQDRAFHKAPYFFLLDLCLADVIRSAACFP
FVLVSVHNSSAWTYSAFSCKLVAFLAVLFCFHAAFMLFCVAVTRYLAIAH
HRFYAKRMTVWTCAAIICMVWTLAIAMASPPVFDVGTYKFIQDEDQCIFE
HRYLKTNDTLGFMLMLAVVVLATHGFYAKLLLFEYKHRKMKPVQLVPAIS
QNWTFHGPGATGQAAANWIAGFGRGPMPPTLLGIRQTLHNQQHRCLLGME
EVRSERRLGRMFYIITLLFLVLWAPYIVACFWRVFVKSCSIPHRYLSITV
WMSFAQAGVNPIFCLLLNEDLRKVLRAHLPTYSRTRQHQQLHRHELFVFT
IT
>Salmo_trutta_sreb1a
MANTSEFGESNPSLQNYSITASAVKLASLGLIICISLVGNVALSLLVLKD
SSLQKAPYYFLLDLCLADIIRSTVCFPFVMISINNGSTWTYSIISCKIIA
FMSVLFCFHVAFLLFCVSVTRYMAIAHHRFYSKRMTLWTCVAVICMVWTL
SVAMAFPPVFDVGTYKFIHEEEQCIFEHRYVKANDTLGFMLMLAVIVGTT
HVVYIKMLCFVYDHRKMKPAQLVPAISQNWTFHGPGATGQAAANWIAGFG
RGPTPPTLVGIRQASHNGNRRLLVLDEFKMEKRIGKMYYMITLAFLLFWA
PYIVACYLRVFVKGGTIPQVYLTAAVWMTFIQAGANPIICFIFNKELRIR
LRACFPCCLSTQTPMSMEPYCVI
>Salmo_trutta_sreb1b
MANSSEFGESNPTLHNYAITASAVKLASLGLIICISLVGNAALSLLVLKD
ISLHKAPYYFLLDLCLADVIRSAVCLPFVMISINNRSTWTYSIIRCKIIA
FLSVLFCFHVAFLLFCVSVTRYMAIAHHRFYSKRMTLWTCVAVICMVWTL
SVAMAFPPVFDVGTYKFIHEEEQCIFEHRYVKANDTLGFMLMLAVIVGTT
HVVYIKMLCFVYDHRKMKPAQLVPAISQNWTFHGPGATGQAAANWIAGFG
RGPTPPTLVGIRQTSHNGNRRLLVLDEFKMEKRIGKMYYMITLAFLILWA
PYIVTCYIRVFVKGGTIPQVYLTAAVWMTFVQAGANPIICFIFNKELRSR
LRASFPCCLSTQTPMSMEPYCVI
>Salmo_trutta_sreb2a
MIPPPSMANYSHAGDHNILQNVSPLATFLKLTSLGFIIGVGVVGNLLISI
LLVKDKSLHRAPYYFLLDLCASDILRSAICFPFVFTSVKNGSTWTYGTLT
CKVIAFLGVLSCFHTAFMLFCVSVTRYLAIAHHRFYTKRLTFWTCLAVIC
MVWTLSVAMAFPPVLDVGTYSFIREEDQCTFQHRSFRANDSLGFMLLLAL
ILLATQLVYLKLIFFVHDRRKMKPVQFVPAVSQNWTFHGPGASGQAAANW
LAGFGRGPTPPTLLGIRQNSNAAGRRRLLVLDEFKTEKRISRMFYIMTFF
FLTLWGPYLVACYWRVFARGPAVPGGYLTAAVWMSFAQAGVNPFICIFSN
RELRRCFSTTLLYCRKSRLPREPYCVI
>Salmo_trutta_sreb2b
MIPPPSMANYSHAGDHNILQNVSPLATFLKLTSLGFIIGVGVVGNLLISI
LLVKDKSLHRAPYYFLLDLCASDILRSAICFPFVFTSVKNGSTWTYGTLT
CKVIAFLGVLSCFHTAFMLFCVSVTRYLAIAHHRFYTKRLTFWTCLAVIC
MVWTLSVAMAFPPVLDVGTYSFIREEDQCTFQHRSFRANDSLGFMLLLAL
ILLATQLVYLKLIFFVHDRRKMKPVQFVPAVSQNWTFHGPGASGQAAANW
LAGFGRGPTPPTLLGIRQNSNAVGRRRLLVLDEFKTEKRISRMFFIMTFF
FLTLWGPYLVACYWRVFARGPAVPGGYLTAAVWMSFAQAGVNPFICIFSN
RELRRCFSTTLLYCRKSRLPREPYCVI
>Salmo_trutta_sreb3a1
MANGNESSEGLGGPMAAVVATTGGMAVGGPSSAVSTYIKLVLLGLIICIS
LVGNLVVSLLVLRDRALHKAPYYFLLDLCLADTIRSAVCFPFVLVSIKNG
SAWTYSVLSCKVVAFMAVLFCFHAAFMLFCISVTRYMAIAHHRFYSKRMT
FWTCVAVVCMVWTLSVAMAFPPVFDVGTYKFIREEDQCIFEHRYFKANDT
LGFMLMLAVLILATHVVYMKLLLFEYKHRKMKPVQMVPAISQNWTFHGPG
ATGQAAANWIAGFGRGPMPPTLLGIRQNLHNQNRRLLGMEEFKAEKQLGR
MFYVITLLFLVLWSPYIVACYWRVFVKACTIPHRYLSTTVWMSFAQAGVN
PIVCFFLNKDLKKGLLAHLPACCRTKPHLPREPYFVM
>Salmo_trutta_sreb3b1
MSNQTQIFGIDGPGSLLAVLASQRASSISTSSSEGISAAAVSAYIKLVFL
GLILCVSLVGNLLVSLLVLRDRALHKAPYFFLLDLCLADVVRSAACFPFV
LVSVHNSSAWTYSTFSCKVVAFLAVLFCFHAAFMLFCVAVTRYLAIAHHR
FYTKRMTVWTCAAIICMVWTLAIAMASPPVFDVGTYKFIQDEDQCIFEHR
YLKTNDTLGFMLMLAVVVLATHGFYAKLLLFEYKHRKMKPVQLVPAISQN
WTFHGPGATGQAAANWIAGFGRGPMPPTLLGIRQTLHNQQHRRLMGMEEV
RTERRLGRMFYIVTLLFLVLWAPYIMACFWRVFVKSCSIPHRYLSITVWM
SFAQAGVNPIICLLLNEDLRKVLRAHLPTYSRTRQHQQLHRHELLVFTIT
>Salmo_trutta_sreb3b2
MSNQTQIFGIDGPGSLLAVLASQRASSISSTSSSSEGISAAAVSTYVKLV
FLGLILCVSLAGNLLVSLLVLQDRAFHKAPYFFLLDLCLADVIRSAACFP
FVLVSVHNSSAWTYSAFSCKLVAFLAVLFCFHAAFMLFCVAVTRYLAIAH
HRFYAKRMTVWTCAAIICMVWTLAIAMASPPVFDVGTYKFIQDEDQCIFE
HRYLKTNDTLGFMLMLAVVVLATHGFYAKLLLFEYKHRKMKPVQLVPAIS
QNWTFHGPGATGQAAANWIAGFGRGPMPPTLLGIRQTLHNQQHRCLLGME
EVRSERRLGRMFYIITLLFLVLWAPYIVACFWRVFVKSCSIPHRYLSITV
WMSFAQAGVNPIFCLLLNEDLRKVLRAHLPTYSRTRQHQQLHRHELFVFT
IT
>Hucho_hucho_sreb1a
MANTSEFGESNPSLQNYAITASAVKLASLGLIICISLVGNVALSLLVLKD
SSLQKAPYYFLLDLCLADIIRSTVCFPFVMISINNGSTWTYSIISCKIIA
FMSVLFCFHVAFLLFCVSVTRYMAIAHHRFYSKRMTLWTCVAVICMVWTL
SVAMAFPPVFDVGTYKFIHEEEQCIFEHRYVKANDTLGFMLMLAVIVGTT
HVVYIKMLCFVYDHRKMKPAQLVPAISQNWTFHGPGATGQAAANWIAGFG
RGPTPPTLVGIRQASHNGNRRLLVLDEFKMEKRIGKMYYMITLAFLLFWA
PYIVACYLRVFVKGGTIPQVYLTAAVWMTFIQAGANPIICFIFNKELRIR
LRACFPCCLSTQTPMSMEPYCVI
>Hucho_hucho_sreb1b
MANSSEFGESNPTLHNYAITASAVKLASLGLIICISLVGNAALSLLVLKD
ISLHKAPYYFLLDLCLADVIRSAVCLPFVMISINNRSTWTYSIIRCKIIA
FLSVLFCFHVAFLLFCVSVTRYMAIAHHRFYSKRMTLWTCVAVICMVWTL
SVAMAFPPVFDVGTYKFIHEEEQCIFEHRYVKANDTLGFMLMLAVIVGTT
HVVYIKMLCFVYDHRKMKPAQLVPAISQNWTFHGPGATGQAAANWIAGFG
RGPTPPTLVGIRQTSHNGNRRLLFLDEFKMEKRIGKMYYMITLVFLILWA
PYIVTCYIRVFVKGGTIPQVYLTAAVWMTFVQAGANPIICFIFNKELRSR
LRASFPCCLSTQTPMSMEPYCVM
>Hucho_hucho_sreb2a
MANYSHAGDHNILQNVSPLATFLKLTSLGFIIGVGVVGNLLISILLVKDK
SLHRAPYYFLLDLCASDILRSAICFPFVFTSVKNGSTWTYGTLTCKVIAF
LGVLSCFHTAFMLFCVSVTRYLAIAHHRFYTKRLTFWTCLAVICMVWTLS
VAMAFPPVLDVGTYSFIREEDQCTFQHRSFRANDSLGFMLLLALILLATQ
LVYLKLIFFVHDRRKMKPVQFVPAVSQNWTFHGPGASGQAAANWLAGFGR
GPTPPTLLGIRQNSNAAGRRRLLVLDEFKTEKRISRMFYIMTFFFLTLWG
PYLVACYWRVFARGPAVPGGYLTAAVWMSFAQAGVNPFICIFSNRELRRC
FSTTLLYCRKSRLPREPYCVI
>Hucho_hucho_sreb2b
MIPPPSMANYSHAGDHNILQNVSPLATFLKLTSLGFIIGVGVVGNLLISI
LLVKDKSLHRAPYYFLLDLCASDILRSAICFPFVFTSVKNGSTWTYGTLT
CKVIAFLGVLSCFHTAFMLFCVSVTRYLAIAHHRFYTKRLTFWTCLAVIC
MVWTLSVAMAFPPVLDVGTYSFIREEDQCTFQHRSFRANDSLGFMLLLAL
ILLATQLVYLKLIFFVHDRRKMKPVQFVPAVSQNWTFHGPGASGQAAANW
LAGFGRGPTPPTLLGIRQNSNAVGRRRLLVLDEFKTEKRISRMFFIMTFF
FLTLWGPYLVACYWRVFARGPAVPGGYLTAAVWMSFAQAGVNPFICIFSN
RELRRCFSTTLLYCRKSRLPREPYCVI
>Hucho_hucho_sreb3a2
MANGNESSEGLGGPMAAVVATTGGMAVGGPSSAVSTYIKLVLLGLIICIS
LVGNLVVSLLVLRDRALHKAPYYFLLDLCLADTIRSAVCFPFVLVSIKNG
SAWTYSVLSCKVVAFMAVLFCFHAAFMLFCISVTRYMAIAHHRFYSKRMT
FWTCVAVVCMVWTLSVAMAFPPVFDVGTYKFIREEDQCIFEHRYFKANDT
LGFMLMLAVLILATHVVYMKLLLFEYKHRKMKPVQMVPAISQNWTFHGPG
ATGQAAANWIAGFGRGPMPPTLLGIRQNLHNQNRRLLGMEEFKAEKQLGR
MFYVITLLFLVLWSPYIVACYWRVFVKACTIPHRYLSTTVWMSFAQAGVN
PIVCFFLNKDLKKGLMAHLPACCRTKPHLPREPYFVM
>Hucho_hucho_sreb3b1
MSNQTQIFGIDGPGSLLAVLASQRASKISSSSSEGISAAAMSTYVKLVFL
GLILCVSLAGNLLVSLLVLRDRALHKAPYFFLLDLCLADVVRSAACFPFV
LVSVHNSSAWTYSAFSCKLVAFLAVLFCFHAAFMLFCVAVTRYLAIAHHR
FYAKRMTVWTCAAIICMVWTLAIAMASPPVFDMGTYKFIQDEDQCIFEHR
YLKTNDTLGFMLMLAVVVLATHGFYTKLLLFEYKHRKMKPVQLVPAISQN
WTFHGPGATGQAAANWIAGFGRGPMPPTLLGIRQTLHNQQHRRLLGMEEV
RSERRLGRMFYIITLLFLMLWAPYMVACFWRVFVKSCSIPHRYLSITVWM
SFAQAGVNPIFCLLLNEDLRKVLRAHLPTYSRTRQHQQLHRHELLVFTIT
>Hucho_hucho_sreb3b2
MSNQTQIFGIDGPGSLLAVLASQRASSISTSSSEGISAAAVSAYIKLVFL
GLILCVSLVGNLLVSLLVLRDRALHKAPYFFLLDLCLADVVRSAACFPFV
LVSVHNSSAWTYSTFSCKVVAFLAVLFCFHAAFMLFCVAVTRYLAIAHHR
FYTKRMTVWTCAAIICMVWTLAIAMASPPVFDVGTYKFIQDEDQCIFEHR
HLKTNDTLGFMLMLAVVVLATHGFYAKLLLFEYKHRKMKPVQLVPAISQN
WTFHGPGATGQAAANWIAGFGRGPMPPTLLGIRQTLHNQQHRRLMGMEEV
RTERRLGKMFYIVTLLFLVLWAPYIMACFWRVFVKSCSIPHRYLSITVWM
SFAQAGVNPIICLLLNEDLRKVLRAHLPTYSRTRQHQQLHRHELLVFTIT
>Gadus_morhua_sreb1
MANTSEFGESLPSLQNYAITASALKLASLGLIICVGLAGNGALSLLVLKD
TTLHKAPYYFLLDLCLADVLRSAVCLPFVMASVQRGSSWAGSVLCCKLVA
FLSVLFCFHVAFLLFCVSVTRYMAIAHHRFYSKRMTLCTSLAMICAVWTL
SLAMAFPPVFDVGTYKFIREEEQCIFEHRYIKANDTLGFMLMLAVIVSTT
HVVYMKMLCFVYDHRKMKPAQLVPAISQNWTFHGPGATGQAAANWIAGFG
RGPIPPTLVGIRQASHNGGRRLLVFDEFKMEKRIGKMYYMITLSFLVLWA
PYLIACYARIFVKGAALPQVYLTAAVWMTFVQAGANPIISLLFNKELRVR
LRACFPWCLQTQTPMEPYCVI
>Gadus_morhua_sreb3a
MKLVLLGLIICVSLVGNLVVSLLVLRDRTLHKAPYYFLLDLCLADSVRSA
VCFPFVLVSIKNGSAWTYSVLSCKVVAFMAVLFCFHAAFMLFCISVTRYM
AIAHHRFYSKRMTFWTCVAVVCMVWTLSVAMAFPPVFDVGTYKFIREEDQ
CIFEHRYFKANDTLGFMLMLAVLILATHVVYMKLLLFEYKHRKMKPVQMV
PAISQNWTFHGPGATGQAAANWIAGFGRGPMPPTLLGIRQNLHNQNRRLL
GMEEFKAEKQLGRMFYVITLLFLVLWSPYIVACYWRVFVKACTLPHRYLS
TTVWMSFAQAGVNPIVCFFLNKDLKKGFLASLPACCRTKPHPPREPYCVM
>Gadus_morhua_sreb3b
MANQSFAIDGPGSLLAVLASQSQAKGGISASDVSAYFKLIFLGLIICVSL
AGNLLVSLLVLRDRALHKAPYFFLLDLCLADAVRSAACFPFVLVSVHNSS
AWTYSALSCKVVAFMAVLFCFHAAFMLFCVAVTRYLAIAHHRFYAKRMTI
WTCAAIICMVWTLAIAMAFPPVFDVGTYKFIQDEDQCIFEHRYLKTNDTL
GFMLMLAVVVLATHGFYAKLLLFEYRHRKMKPVQLVPAISQNWTFHGPGA
TGQAAANWIAGFGRGPMPPTLLGIRQNLHNQHRRLLGMEEVRSERRLGRM
FYTITLLFLVLWAPYIVACFWRVFVTSWAIPHRYLSITVWMSFAQAGVNP
IFCILLNEDLRKVLRANLPTYWRTKQNLPQDEAYCIM
>Myripristis_murdjan_sreb1
MANTSEFGESNPSLQNYASTASAVKLASLGLIMGISLVGNASLSLLLLKD
SSLHKAPYYFLLDLCLADVVRSAVCFPFVMASISHGSAWPHSPLSCKIVA
FMSVLFCFHVAFLLFCVSVTRYMAIAHHRFYSKRMTLCTCVAVICMVWTL
SVAMAFPPVFDVGTYKFIREEEQCIFEHRYVKANDTLGFMLMLVVIVGTT
HVVYVKMLCFVYDHRKMKPAQLVPAISQNWTFHGPGATGQAAANWIAGFG
RGPTPPTLVGIRQASHPGNRRLLVLDEFKMEKRIGKMYYMITLSFLILWA
PYISACYLRIFVRGAPVPQLYLTAAVWLSFAQAGANPIISFLFNKELRMR
LRACLPCCLGTQTPMEPYCVI
>Myripristis_murdjan_sreb2
MIPPPSMANYSHAGDHTILQNVSPLATFLKLTSLGFIIGVGVVGNLLISI
LLVKDKSLHRAPYYFLLDLCASDILRSAICFPFVFTSVKNGSAWTYGTLT
CKVIAFLGVLSCFHTAFMLFCVSVTRYLAIAHHRFYTKRLTFWTCLAVIC
MVWTLSVAMAFPPVLDVGTYSFIREEDQCTFQHRSFRANDSLGFMLLLAL
ILLATQLVYLKLIFFVHDRRKMKPVQFVPAVSQNWTFHGPGASGQAAANW
LAGFGRGPTPPTLLGIRQNSNAAGRRRLLVLDEFKTEKRISRMFYIMTFF
FLALWGPYLVACYWRVFARGPVVPGGYLTAAVWMSFAQAGVNPFICIFSN
RELRRCFSTTLLYCRKSRLPREPYCVI
>Myripristis_murdjan_sreb3a
MANGNESSEGPGGPMGAVVATTGGMVAGSPSSAVSTYLKLVLLGLIICIS
LVGNLVVSLLVLRDRALHKAPYYFLLDLCLADTIRSAVCFPFVLVSIKNG
SAWTYSVLSCKVVAFMAVLFCFHAAFMLFCISVTRYMAIAHHRFYSKRMT
FWTCVAVVCMVWTLSVAMAFPPVFDVGTYKFIREEDQCIFEHRYFKANDT
LGFMLMLAVLILATHVVYMKLLLFEYKHRKMKPVQMVPAISQNWTFHGPG
ATGQAAANWIAGFGRGPMPPTLLGIRQNLHNQNRRLLGMEEFKAEKQLGR
MFYVITLLFLVLWSPYIVACYWRVFVKACTIPHRYLSTTVWMSFAQAGVN
PIVCFFLNKDLKKGLLSHLPACCRTKPHLPREPYCVM
>P_magnuspinnatus_sreb1
MANSSEFAESSASFQSYASAVPAVKLASLGLIMAVSLLGNMALCALLLKD
SSLHRAPYYFLLDLCVSDVLRSIMCFPFVMASIGSAGSWPYTVLSCKMVA
FASVLFCFHVAFLLFCVSVTRYMAIAHHRFYSKRMNLCTCVAVICMVWTL
SVAMAFPPVFDVGTYKFIREEEQCTFEHRYLKSNDTLGFMLMLAVIVGTT
HVVYVKMLCFVYDHRKMKPAQLVPAISQNWTFHGPGATGQAAANWIAGFG
RGPTPPTLVGIRQATHQASRRLLVLDEFKMEKRIGRMYYMITLTFLLMWA
PYISACFLRIFVKGASVPPLYLAAAVWMSFAQAGATPIISFMFNRELRRA
LRACLPCCLASQTPMEPYYAI
>Periophthalmus_magnuspinnatus_sreb2
MQNVSPLATFLKLTSLGFIIGVGVVGNLLISILLVKDKSLHRAPYYFLLD
LCASDILRSAICFPFVFTSVKNGSAWTYGTLTCKVIAFLGVLSCFHTAFM
LFCVSVTRYLAIAHHRFYTKRLTFWTCLAVICMVWTLSVAMAFPPVLDVG
TYSFIREEDQCTFQHRSFRANDSLGFMLLLALILLATQLVYLKLIFFVHD
RRKMKPVQFVPAVSQNWTFHGPGASGQAAANWLAGFGRGPTPPTLLGIRQ
NSNAAGRRRLLVLDEFKTEKRISRMFYIMTFFFLALWGPYLVACYWRVFA
RGPVVPGGYLTAAVWMSFAQAGVNPFICIFSNRELRRCFSTTLLYCRKSR
LPREPYCVI
>Hippocampus_comes_sreb2
MANYSHAGDHTILQNVSPLATFLKLTSLGFIIGVGVVGNLLISILLVKDK
SLHRAPYYFLLDLCASDILRSAICFPFVFTSVKNGSAWSYGTLTCKVIAF
LGVLSCFHTAFMLFCVSVTRYLAIAHHRFYTKRLTFWTCLAVICMVWTLS
VAMAFPPVLDVGTYSFIQEEDQCTFQHRSFRANDSLGFMLLLALILLATQ
LVYLKLIFFVHDRRKMKPVQFVPAVSQNWTFHGPGASGQAAANWLAGFGR
GPTPPTLLGIRQNGNTAGRRRLLVLDEFKTEKRISRMFYIMTFFFLALWG
PYLVACYWRVFARGPVVPAGYLTAAVWMSFAQAGVNPFICIFSNRELRRC
FSTTLLYCRKSRLPREPYCVI
>Hippocampus_comes_sreb3b
MVFLGLIICISLAGNLLVSLLVLRDRTLHKAPYFFLLDLCLADAVRSAAC
FPFVLVSVHNSSAWTYSALSCKVVAFMAVLFCFHAAFMLFCVAVTRYLAI
AHHRFYAKRMTIWTCAAIICMVWTLAVAMAFPPVFDVGTYKFIRDEDQCI
FEHRYLKTNDTLGFMLMLAVVVLATHGFYAKLLLFEYRHRKMKPVQLVPA
ISQNWTFHGPGATGQAAANWIAGFGRGPMPPTLLGIRQNLHNQHRRLLGM
DEVRSERRLGRMFYTITLLFLVLWAPYIVACFWRVFVKSCSIPHKYLSIT
VWMSFAQAGVNPIFCLLLNEDLRKVLRAHLPTYWRTKQHLPQDEAYCIM
>Monopterus_albus_sreb1
MASLGLIMSISLLGNASLSLLLLKDSSLHKAPYYFLLDLCLADVVRSAVC
FPFVMASIGGGSVWPYSALSCKIVAFMSVLFCFHVAFLLFCVSVTRYMAI
AHHRFYSKRMNLCTCISVICMVWTLSVAMAFPPVFDVGTYTFIREEEQCI
FEHRYVKANDTLGFMLMLAVIVGTTHVVYIKMLCFVYDHRKMKPAQLVPA
ISQNWTFHVSHRQQEKRIGKMYYMITLTFLILWAPYISACYLRIFVRGAP
VPQFYLTAAVWMSFAQAGANPIISFLFNKELRMRLRACFTCCLGTQTPME
PYCVI
>Monopterus_albus_sreb3b
MSDVSAYFKLVFLGLIICVSLVGNLLVSLLVLRDRTLHKAPYFFLLDLCL
ADAVRSAACFPFVLVSVHNSSAWTYSALSCKVVAFMAVLFCFHAAFMLFC
VAVTRYLAIAHHRFYAKRMTIWTCAAIICMVWTLAVAMAFPPVFDVGTYK
FIRDEDQCIFEHRYLKTNDTLGFMLMLAVVVLATHGFYAKLLLFEYRHRK
MKPVQLVPAISQNWTFHGPGATGQAAANWIAGFGRGPMPPTLLGIRQNLH
NQHRRLLGMEEVRSERRLGRMFYTITLLFLVLWAPYIVACFWRVFVKSCA
IPHRYLSITVWMSFAQAGVNPIFCLLLNEDLRKVLRAHLPTYWRTKQHLP
QDEAYCIM
>Mastacembelus_armatus_sreb1
MASLGLIMSISLLGNASLSLLLLKDSSLHKAPYYFLLDLCLADVVRSAVC
FPFVMASIGAGSAWPYSALSCKIVAFMSVLFCFHVAFLLFCVSVTRYMAI
AHHRFYSKRMNLCTCVSVICMVWTLSVAMAFPPVFDVGTYTFIREEEQCI
FEHRYVKANDTLGFMLMLAVIMGTTHVVYIKMLCFVYDHRKMKPAQLVPA
ISQNWTFHGPGATGQAAANWIAGFGRGPTPPTLVGIRQASHPGNRRLLVL
DEFKMEKRIGKMYYMITLTFLILWAPYISACYLRIFVKGAPVPQLYLTAA
VWMSFAQAGANPIISFLFNKELRMRLRACFPCCLGTQTPMEPYCVI
>Mastacembelus_armatus_sreb2
MANYSHAGDHTILQNVSPLATFLKLTSLGFIIGVGVVGNLLISILLVKDK
SLHRAPYYFLLDLCASDILRSAICFPFVFTSVKNGSAWTYGTLTCKVIAF
LGVLSCFHTAFMLFCVSVTRYLAIAHHRFYTKRLTFWTCLAVICMVWTLS
VAMAFPPVLDVGTYSFIREEDQCTFQHRSFRANDSLGFMLLLALILLATQ
LVYLKLIFFVHDRRKMKPVQFVPAVSQNWTFHGPGASGQAAANWLAGFGR
GPTPPTLLGIRQNSNAAGRRRLLVLDEFKTEKRISRMFYIMTFFFLALWG
PYLVACYWRVFARGPVVPGGYLTAAVWMSFAQAGVNPFICIFSNRELRRC
FSTTLLYCRKSRLPREPYCVI
>Mastacembelus_armatus_sreb3a
MVLLGLIICISLVGNLVVSLLVLRDRALHKAPYYFLLDLCLADTIRSAIC
FPFVLVSIKNGSAWTYSVLSCKVVAFMAVLFCFHAAFMLFCISVTRYMAI
AHHRFYSKRMTFWTCVAVVCMVWTLSVAMAFPPVFDVGTYKFIREEDQCI
FEHRYFKANDTLGFMLMLAVLILATHIVYMKLLLFEYKHRKMKPVQMVPA
ISQNWTFHGPGATGQAAANWIAGFGRGPMPPTLLGIRQNLHNQNRRLLGM
EEFKAEKQLGRMFYVITLLFLVLWSPYIVACYWRVFVKACTIPHRYLSTT
VWMSFAQAGVNPIVCFFLNKDLKKGLLSHLPACCRTKPHLPREPYCVM
>Mastacembelus_armatus_sreb3b
MANQSFAIDGPGSLLAVLASQSGLARGGSSSSSSDGSSNGGGVSATDVSA
YFKLVFLGLIICVSLVGNLLVSLLVLRDRTLHKAPYFFLLDLCLADAVRS
AACFPFVLVSVHNSSAWTYSALSCKVVAFMAVLFCFHAAFMLFCVAVTRY
LAIAHHRFYAKRMTIWTCAAIICMVWTLAVAMAFPPVFDVGTYKFIRDED
QCIFEHRYLKTNDTLGFMLMLAVVVLATHGFYAKLLLFEYRHRKMKPVQL
VPAISQNWTFHGPGATGQAAANWIAGFGRGPMPPTLLGIRQNLHNQHRRL
LGMEEVRSERRLGRMFYTITLLFLVLWAPYIVACFWRVFVKSCTIPQRYL
SITVWMSFAQAGVNPIFCLLLNEDLRKVLRAHLPTYWRTKQHLPQDEAYC
IM
>Anabas_testudineus_sreb1
MANTSEFGESSPSLQNYASAASAVKLASLGLIMGISLLGNASLSLLLLKD
SSLHKAPYYFLLDLCLADVLRSAVCFPFVMASIGGGSSWPYSALSCKLVA
FMSVLFCFHVAFLLFCVSVTRYMAIAHHRFYSKRMNLCTCVSVICMVWTL
SVAMAFPPVFDVGTYTFIREEEQCIFEHRYVKANDTLGFMLMLVVIVGTT
HVVYIKMLCFVYDHRKMKPAQLVPAISQNWTFHGPGATGQAAANWIAGFG
RGPTPPTLVGIRQASHPGNRRLLVLDEFKMEKRIGKMYYMITLTFLILWA
PYISACYLRIFVRGAPVPQLYLTAAVWMSFAQAGANPIISFLFNKELRMR
LRACFPCCLGTQTPMEPYCVI
>Anabas_testudineus_sreb2
MANYSHAGDHTILQNVSPLATFLKLTSLGFIIGVGVVGNLLISILLVKDK
SLHRAPYYFLLDLCASDILRSAICFPFVFTSVKNGSAWTYGTLTCKVIAF
LGVLSCFHTAFMLFCVSVTRYLAIAHHRFYTKRLTFWTCLAVICMVWTLS
VAMAFPPVLDVGTYSFIREEDQCTFQHRSFRANDSLGFMLLLALILLATQ
LVYLKLIFFVHDRRKMKPVQFVPAVSQNWTFHGPGASGQAAANWLAGFGR
GPTPPTLLGIRQNSNAAGRRRLLVLDEFKTEKRISRMFYIMTFFFLALWG
PYLVACYWRVFARGPVVPGGYLTAAVWMSFAQAGVNPFICIFSNRELRRC
FSTTLLYCRKSRLPREPYCVI
>Anabas_testudineus_sreb3a
MGGEAFGMANGNESSEGPAGPMAAMVATAGSVVAESPSSAVSTYIKLVLL
GLIICISLVGNLVVSLLVLRDRTLHKAPYYFLLDLCLADTIRSAICFPFV
LVSIKNGSAWTYSVLSCKVVAFMAVLFCFHAAFMLFCISVTRYMAIAHHR
FYSKRMTFWTCVAVVCMVWTLSVAMAFPPVFDVGTYKFIREEDQCIFEHR
YFKANDTLGFMLMLAVLILATHVVYMKLLLFEYKHRKMKPVQMVPAISQN
WTFHGPGATGQAAANWIAGFGRGPMPPTLLGIRQNLHNQNRRLLGMEEFK
AEKQLGRMFYMITLLFLVLWSPYIVACYWRVFVKACTIPHRYLSTTVWMS
FAQAGVNPIVCFFLNKDLKKGLLSHLPACCRTKPHLPREPYCVM
>Anabas_testudineus_sreb3b
MTGGCVGGGGVSATDVSAYFKLVFLGLIICVSLVGNLLVSLLVLRDRTLH
KAPYFFLLDLCLADAVRSAACFPFVLVSVHNSSAWTYSALSCKVVAFMAV
LFCFHAAFMLFCVAVTRYLAITHHRFYAKRMTIWTCAAIICMVWTLAVAM
AFPPVFDVGTYKFIRDEDQCIFEHRYLKTNDTLGFMLMLAVVVLATHGFY
AKLLLFEYRHRKMKPVQLVPAISQNWTFHGPGATGQAAANWIAGFGRGPM
PPTLLGIRQNLHNQHRRLLGMEEVRSERRLGRMFYTITLLFLVLWAPYIV
ACFWRVFVKSCTIPHRYLSITVWMSFAQAGVNPIFCLLLNEDLRKVLRAH
LPTYWRTKQHLPQDEAYCIM
>Betta_splendens_sreb1
MANTSEFAESNPSLQNYASAASAVKLASLGLITGVSLLGNASLSLLLLKD
SSLHKAPYYFLLDLCVADAVRAAVCFPFVMASIGGGSAWPYSALSCKLVA
FMSVLFCFHAAFLLFCVSVTRYMAIAHHRFYSKRMNLCTCVSVICMVWTL
SVAMAFPPVFDVGTYTFIREEEQCIFEHRYVKANDTLGFMLMLVVIVGTT
HVVYVKMLCFVYDHRKMKPAQLVPAISQNWTFHGPGATGQAAANWIAGFG
RGPTPPTLVGIRQASHPGNRRLLVLDEFKMEKRIGKMYYMITLTFLILWA
PYISACYLRIFVRGAPVPQLYLTAAVWMSFAQAGANPIISFLFNKELRMR
LRACFPCCSGTQTPTEPYCVI
>Betta_splendens_sreb2
MIPPPSMANYSHAGDHTILQNVSPLATFLKLTSLGFIIGVGVVGNLLISI
LLVKDKSLHRAPYYFLLDLCASDILRSAICFPFVFTSVKNGSAWTYGTLT
CKVIAFLGVLSCFHTAFMLFCVSVTRYLAIAHHRFYTKRLTFWTCLAVIC
MVWTLSVAMAFPPVLDVGTYSFIREEDQCTFQHRSFRANDSLGFMLLLAL
ILLATQLVYLKLIFFVHDRRKMKPVQFVPAVSQNWTFHGPGASGQAAANW
LAGFGRGPTPPTLLGIRQNSNAAGRRRLLVLDEFKTEKRISRMFYIMTFF
FLALWGPYLVACYWRVFARGPVVPGGYLTAAVWMSFAQAGVNPFICIFSN
RELRRCFSTTLLYCRKSRLPREPYCVI
>Betta_splendens_sreb3b
MANQSFAIDGPGSLLAVLASQSGLGRGGGGGGGGSGSATDVSAYFKLVFL
GLIICVSLAGNLLVSLLVLRDRTLHKAPYFFLLDLCLADAVRSAACFPFV
LVSVRSGSAWTYSALSCKVVAFMAVLFCFHAAFMLFCVAVTRYLAIAHHR
FYAKRMTIWTCAAIICMVWTLAVAMAFPPVFDVGTYKFIRDEDQCIFEHR
YLKTNDTLGFMLMLAVVVLATHGFYAKLLLFEYRHRKMKPVQLVPAISQN
WTFHGPGATGQAAANWIAGFGRGPMPPTLLGIRQNLHNQHRRLLGMEEVR
SERRLGRMFYTVTLLFLVLWAPYIVACFWRVFVKSCTIPHRYLSITVWMS
FAQAGVNPIFCLLLNEDLRKVLRAHLPTYWRTKQHLPQDEAYCIM
>Seriola_dumerili_sreb1
MANTSEFGESSPSFHNYASMASAVKLASLGLIMGISLLGNASLSLLLLKD
SSLHKAPYYFLLDLCLADVVRSAVCFPFVMASISGGSSWPYSALSCKIVA
FMSVLFCFHVAFLLFCVSVTRYMAIAHHRFYSKRMNLCTCVAVICMVWTL
SVAMAFPPVFDVGTYKFIREEEQCIFEHRYVKANDTLGFMLMLAVIVGTT
HVVYIKMLCFVYDHRKMKPAQLVPAISQNWTFHGPGATGQAAANWIAGFG
RGPTPPTLVGIRQASHPGNRRLLVLDEFKMEKRIGKMYYMITLTFLILWA
PYISACYLRIFVRAASVPQLYLTAAVWMSFAQAGANPIISFLFNKELRMR
LRACFPCCLGTQTPMEPYCVI
>Seriola_dumerili_sreb2
MTSLGFIIGVGVVGNLLISILLVKDKSLHRAPYYFLLDLCASDILRSAIC
FPFVFTSVKNGSAWTYGTLTCKVIAFLGVLSCFHTAFMLFCVSVTRYLAI
AHHRFYTKRLTFWTCLAVICMVWTLSVAMAFPPVLDVGTYSFIREEDQCT
FQHRSFRANDSLGFMLLLALILLATQLVYLKLIFFVHDRRKMKPVQFVPA
VSQNWTFHGPGASGQAAANWLAGFGRGPTPPTLLGIRQNSNAAGRRRLLV
LDEFKTEKRISRMFYIMTFFFLALWGPYLVACYWRVFARGPVVPGGYLTA
AVWMSFAQAGVNPFICIFSNRELRRCFSTTLLYCRKSRLPREPYCVI
>Seriola_dumerili_sreb3a
MGGGAFRMANGNESSEGPAGPMAAVAATAGDMVAESPSSAVSTYIKLVLL
GLIICISLVGNLVVSLLVLRDRALHKAPYYFLLDLCLADTIRSAICFPFV
LVSIKNGSAWTYSVLSCKVVAFMAVLFCFHAAFMLFCISVTRYMAIAHHR
FYSKRMTFWTCVAVVCMVWTLSVAMAFPPVFDVGTYKFIREEDQCIFEHR
YFKANDTLGFMLMLAVLILATHVVYMKLLLFEYKHRKMKPVQMVPAISQN
WTFHGPGATGQAAANWIAGFGRGPMPPTLLGIRQNLHNQNRRLLGMEEFK
AEKQLGRMFYVITLLFLVLWSPYIVACYWRVFVKACTIPHRYLSTTVWMS
FAQAGVNPIVCFFLNKDLKKGLLSNLPACCRTKPHLPREPYCVM
>Seriola_dumerili_sreb3b
MRTQNPLLRPCQAILSSDGSSNSGGVSATDMSAYFKLVFLGLIICVSLVG
NLLVSLLVLRDRTLHKAPYFFLLDLCLADAVRSAACFPFVLVSVHNSSAW
TYSALSCKVVAFMAVLFCFHAAFMLFCVAVTRYLAIAHHRFYAKRMTIWT
CAAIICMVWTLAVAMAFPPVFDVGTYKFIRDEDQCIFEHRYLKTNDTLGF
MLMLAVVVLATHGFYAKLLLFEYRHRKMKPVQLVPAISQNWTFHGPGATG
QAAANWIAGFGRGPMPPTLLGIRQNLHNQHRRLLGMEEVRSERRLGRMFY
TITLLFLVLWAPYIVACFWRVFVKSCTIPHRYLSITVWMSFAQAGVNPIF
CLLLNEDLRKVLRAHLPTYWRTKQHLPQDEAYCIM
>Seriola_lalandi_dorsalis_sreb1
MANTSEFGESSPSFHNYASMASAVKLASLGLIMGISLLGNASLSLLLLKD
SSLHKAPYYFLLDLCLADVVRSAVCFPFVMASISGGSSWPYSALSCKIVA
FMSVLFCFHVAFLLFCVSVTRYMAIAHHRFYSKRMNLCTCVAVICMVWTL
SVAMAFPPVFDVGTYKFIREEEQCIFEHRYVKANDTLGFMLMLAVIVGTT
HVVYIKMLCFVYDHRKMKPAQLVPAISQNWTFHGPGATGQAAANWIAGFG
RGPTPPTLVGIRQASHPGNRRLLVLDEFKMEKRIGKMYYMITLTFLILWA
PYISACYLRIFVRAASVPQLYLTAAVWMSFAQAGANPIISFLFNKELRMR
LRACFPCCLGTQTPMEPYCVI
>Seriola_lalandi_dorsalis_sreb2
MIPPPSMANYSHAGDHTILQNVSPLATFLKLTSLGFIIGVGVVGNLLISI
LLVKDKSLHRAPYYFLLDLCASDILRSAICFPFVFTSVKNGSAWTYGTLT
CKVIAFLGVLSCFHTAFMLFCVSVTRYLAIAHHRFYTKRLTFWTCLAVIC
MVWTLSVAMAFPPVLDVGTYSFIREEDQCTFQHRSFRANDSLGFMLLLAL
ILLATQLVYLKLIFFVHDRRKMKPVQFVPAVSQNWTFHGPGASGQAAANW
LAGFGRGPTPPTLLGIRQNSNAAGRRRLLVLDEFKTEKRISRMFYIMTFF
FLALWGPYLVACYWRVFARGPVVPGGYLTAAVWMSFAQAGVNPFICIFSN
RELRRCFSTTLLYCRKSRLPREPYCVI
>Seriola_lalandi_dorsalis_sreb3a
MGGGAFRMGNGNESSEGPAGPMAAVAATAGDMVAESPSSAVSTYIKLVLL
GLIICISLVGNLVVSLLVLRDRALHKAPYYFLLDLCLADTIRSAICFPFV
LVSIKNGSAWTYSVLSCKVVAFMAVLFCFHAAFMLFCISVTRYMAIAHHR
FYSKRMTFWTCVAVVCMVWTLSVAMAFPPVFDVGTYKFIREEDQCIFEHR
YFKANDTLGFMLMLAVLILATHVVYMKLLLFEYKHRKMKPVQMVPAISQN
WTFHGPGATGQAAANWIAGFGRGPMPPTLLGIRQNLHNQNRRLLGMEEFK
AEKQLGRMFYVITLLFLVLWSPYIVACYWRVFVKACTIPHRYLSTTVWMS
FAQAGVNPIVCFFLNKDLKKGLLSNLPACCRTKPHLPREPYCVM
>Seriola_lalandi_dorsalis_sreb3b
MANQSFAIDGPGSLLAVLASQSGLARGGSSSSSSDGSSNSGGVSATDMSA
YFKLVFLGLIICVSLVGNLLVSLLVLRDRTLHKAPYFFLLDLCLADAVRS
AACFPFVLVSVHNSSAWTYSALSCKVVAFMAVLFCFHAAFMLFCVAVTRY
LAIAHHRFYAKRMTIWTCAAIICMVWTLAVAMAFPPVFDVGTYKFIRDED
QCIFEHRYLKTNDTLGFMLMLAVVVLATHGFYAKLLLFEYRHRKMKPVQL
VPAISQNWTFHGPGATGQAAANWIAGFGRGPMPPTLLGIRQNLHNQHRRL
LGMEEVRSERRLGRMFYTITLLFLVLWAPYIVACFWRVFVKSCTIPHRYL
SITVWMSFAQAGVNPIFCLLLNEDLRKVLRAHLPTYWRTKQHLPQDEAYC
IM
>Lates_calcarifer_sreb1
MANTSEFGESSPSLQNYASTASAVKLASLGLIMGISLLGNASLSLLLLKD
SSLHKAPYYFLLDLCLADVVRSAVCFPFVMASIGGGSAWPYSALSCKIVA
FMSVLFCFHVAFLLFCVSVTRYMAIAHHRFYSKRMNLCTCVAVICMVWTL
SVAMAFPPVFDVGTYKFIREEEQCIFEHRYVKSNDTLGFMLMLAVIVGTT
HVVYIKMLCFVYDHRKMKPAQLVPAISQNWTFHGPGATGQAAANWIAGFG
RGPTPPTLVGIRQASHPGNRRLLVLDEFKMEKRIGKMYYMITLTFLILWA
PYISACYLRIFVRGAPVPQLYLTAAVWMSFAQAGANPIISFLFNKELRMR
LRACFPCCLGTQTPMEPYCVI
>Lates_calcarifer_sreb2
MIPPPSMANYSHAGDHTILQNVSPLATFLKLTSLGFIIGVGVVGNLLISI
LLVKDKSLHRAPYYFLLDLCASDILRSAICFPFVFTSVKNGSAWTYGTLT
CKVIAFLGVLSCFHTAFMLFCVSVTRYLAIAHHRFYTKRLTFWTCLAVIC
MVWTLSVAMAFPPVLDVGTYSFIREEDQCTFQHRSFRANDSLGFMLLLAL
ILLATQLVYLKLIFFVHDRRKMKPVQFVPAVSQNWTFHGPGASGQAAANW
LAGFGRGPTPPTLLGIRQNSNAAGRRRLLVLDEFKTEKRISRMFYIMTFF
FLALWGPYLVACYWRVFARGPVVPGGYLTAAVWMSFAQAGVNPFICIFSN
RELRRCFSTTLLYCRKSRLPREPYCVI
>Lates_calcarifer_sreb3a
MGGGAFRMANGNESIEGPAGAMAAVVATAGGMVAESPSSAISTYIKLVLL
GLIICISLVGNLVVSLLVLRDQALHKAPYYFLLDLCLADTIRSAICFPFV
LVSIKNGSAWTYSVLSCKVVAFMAVLFCFHAAFMLFCISVTRYMAIAHHR
FYSKRMTFWTCVAVVCMVWTLSVAMAFPPVFDVGTYKFIREEDQCIFEHR
YFKANDTLGFMLMLAVLILATHVVYMKLLLFEYKHRKMKPVQMVPAISQN
WTFHGPGATGQAAANWIAGFGRGPMPPTLLGIRQNLHNQNRRLLGMEEFK
AEKQLGRMFYVITLLFLVLWSPYIVACYWRVFVKACTIPHRYLSTTVWMS
FAQAGVNPIVCFFLNKDLKKGLLSHLPACCRTKPHLPREPYCVM
>Scophthalmus_maximus_sreb1
MYLPLLALLSVVGYNYASAASAVKLAAMALIMGISLLGNASLSLLLLKDS
SLHKAPYYFLLDLCLADVVRSAVCFPFVMASIGGVASAWPYSALGCKIVA
FMSVLFCFHVAFLLLCVSVTRYMAIAHHRFYSKRMNLCTCAAVICMAWTL
SAAMALPPVFDVGTYKFIREEEQCTFEHRHVKANDTLGFMLMLAVIVATT
HVVYAKMLCFVYDHRKMKPAQLVPAISQNWTFHGPGATGQAAANWIAGFG
RGPTPPTLVGIRQASHPGNRRLLVLDEFKTEKRIGKMYYMITLAFLVLWA
PYISACYLRIFGRGAPVPQLYLTAAVWMSFAQAGANPIISFLFNKELRVR
LRACFPCCLGTQTPMEPYCVI
>Scophthalmus_maximus_sreb2
MIPPPSMANYSHAGDHTVLQNVSPLATFLKLTSLGFIIGVGVVGNLLISI
LLVKDKSLHRAPYYFLLDLCASDILRSAICFPFVFTSVKNGSTWTYGTLT
CKVIAFLGVLSCFHTAFMLFCVSVTRYLAIAHHRFYTKRLTFWTCLAVIC
MVWTLSVAMAFPPVLDVGTYSFIREEDQCTFQHRSFRANDSLGFMLLLAL
ILLATQLVYLKLIFFVHDRRKMKPVQFVPAVSQNWTFHGPGASGQAAANW
LAGFGRGPTPPTLLGIRQNSNAAGRRRLLVLDEFKTEKRISRMFYIMTFF
FLALWGPYLVACYWRVFARGPVVPGGYLTAAVWMSFAQAGVNPFICIFSN
RELRRCFSTTLLYCRKSRLPREPYCVI
>Scophthalmus_maximus_sreb3a
MGGGAFRMANGNESSEGPPGPMAAVVATAGGIVAESPSSAVSTYIKLVLL
GLIICISLVGNLVVSLLVLRDRALHKAPYYFLLDLCLADTIRSAICFPFV
LVSIKNGSAWTYSVLSCKVVAFMAVLFCFHAAFMLFCISVTRYMAIAHHR
FYSKRMTFWTCVAVVCMVWTLSVAMAFPPVFDVGTYKFIREEDQCIFEHR
YFKANDTLGFMLMLAVLILATHVVYMKLLLFEYKHRKMKPVQMVPAISQN
WTFHGPGATGQAAANWIAGFGRGPMPPTLLGIRQNLHNQNRRLLGMEEFK
AEKQLGRMFYVITLLFLVLWSPYIVACYWRVFVKACTIPHRYLSTTVWMS
FAQAGVNPIVCFFLNKDLKKGLLSHLPACCRTKPHLPREPYCVM
>Scophthalmus_maximus_sreb3b
MSNQSFAIDGPGSLLAVLASQSGLARGGGSSSSGDGSGGGLSATDMSAYF
KLVFLGLIICVSLVGNLLVSLLVLRDRTLHKAPYFFLLDLCLADAVRSAA
CFPFVLVSVHNSSAWTYSALSCKVVAFMAVLFCFHAAFMLFCVAVTRYLA
IAHHRFYAKRMTIWTCAAIICMVWTLAVAMAFPPVFDVGTYKFIRDEDQC
IFEHRYLKTNDTLGFMLMLAVVVLATHGFYAKLLLFEYRHRKMKPVQLVP
AISQNWTFHGPGATGQAAANWIAGFGRGPMPPTLLGIRQNLHNQHRRLLG
MEEVRSERRLGRMFYTITLLFLVLWAPYIVACFWRVFVKSCTIPHRYLSI
TVWMSFAQAGVNPIFCLLLNEDLRKVLRAHLPTYWRTKQHLPQDEAYCIM
>Cynoglossus_semilaevis_sreb1
MANTSELGESSASLHNYASASAASAVKLTSLGLITGVSLLGNASLSLLLI
RDNSLHKAPYYFLLDLCVSDVLRCTVCFPFVMASIVGGSVWPYSAVSCKI
VAFVSVLLCFHVAFLLFCVSVSRYMAIAHHRFYSKRMNLCTSVAVICMVW
TLSVAIAFPPVFDVGTYKFIHEEEQCIFEHRYVKANDTLGFMLMLVVIVG
TTHVVYIKMLCFVYDHRKMKPAQLVPAISQNWTFHGPGATGQAAANWIAG
FGRGPTPPTLVGIRQVSHPGNRRLLVLDEFKMEKRIGKMFYMITLTFLIM
WAPYISTCFLRIFGHGAPVPQLYLTAAVWMSFAQAGANPIISFLFNRELR
LRLRACFLCRLGTQTPVEPYCVI
>Cynoglossus_semilaevis_sreb2
MIPPPSMANYSHALDHTILQNVSPLATFLKLTSLGFIIGVGVVGNLLISI
LLVKDKSLHRAPYYFLLDLCASDILRSAICFPFVFTSVKNGSAWTYGTLT
CKVIAFLGVLSCFHTAFMLFCVSVTRYLAIAHHRFYTKRLTFWTCLAVIC
MVWTLSVAMAFPPVLDVGTYSFIREEDQCTFQHRSFRANDSLGFMLLLAL
ILLATQLVYLKLIFFVHDRRKMKPVQFVPAVSQNWTFHGPGASGQAAANW
LAGFGRGPTPPTLLGIRQNSNAAGRRRLLVLDEFKTEKRISRMFYIMTFF
FLALWGPYLVACYWRVFARGPVVPGGYLTAAVWMSFAQAGVNPFICIFSN
RELRRCFSTTLLYCRKSRLPREPYCVI
>Cynoglossus_semilaevis_sreb3a
MGGEPFRMANGNESVEGSSGSLAAVVATVGGMAAESPSSAVSTYIKLVLL
GLIICISLVGNLVVSVLVLRDRSLHKAPYYFLLDLCLADTIRSAICFPFV
LVSIKNGSAWTYSVLSCKVVAFMAVLFCFHAAFMLFCISVTRYMAIAHHR
FYSKRMTFWTCVAVVCMVWTLSVAMAFPPVFDVGTYKFIREEDQCIFEHR
YFKANDTLGFMLMLAVLILATHVVYMKLILFEYKHRKMKPIQMVPAISQN
WTFHGPGATGQAAANWIAGFGRGPMPPTLLGIRQNLHNQNRRLLGMEEFK
AEKQLGRMFYVITLLFLVLWSPYIVACYWRVFVKACTIPHRYLSTTVWMS
FAQAGVNPIVCFFFNKDLKKGLLSHLPACCRTKPHLPREPYCIM
>Cynoglossus_semilaevis_sreb3b
MANQSFAIDGPGSLLAVLASQSGLARGSSGGGSSSSGGSSSDGGSNSGGV
SATNMSAYFKLVFLGLIICVSLVGNLLVSLLVLRDRTLHKAPYFFLLDLC
LADAVRSAACFPFVLVSVHNSSAWTYSALSCKVVAFMAVLFCFHAAFMLF
CVAVTRYLAIAHHRFYAKRMTIWTCAAIICMVWTLAVAMAFPPVFDVGTY
KFIRDEDQCIFEHRYLKTNDTLGFMLMLAVVVLATHGFYAKLLLFEYRHR
KMKPVQLVPAISQNWTFHGPGATGQAAANWIAGFGRGPMPPTLLGIRQNL
HNQHRRLLGMEEVRSERRLGRMFYTITLLFLVLWAPYIVACFWRVFVKSC
TIPHRYLSVTVWMSFAQAGVNPIFCLLLNEDLRKVLRAHLPTYWRTKQHL
PQDEAYCIM
>Echeneis_naucrates_sreb1
MANTSEFGESSPSFQNYASAASAVKLAFLGLIMGISLLGNASLSLLLLKD
GSLHKAPYYFLLDLSLADVVRSAVCFPFVMASIGGGSAWPYSPLCCKIVA
FMSVLFCFHVAFLLFCVSVTRYMAIAHHRFYSKRMNLCTCVAVICMVWTL
SVAMAFPPVFDVGTYKFIREEEQCIFEHRYVKANDTLGFMLMLAVIVGTT
HVVYIKMLCFVYDHRKMKPAQLVPAISQNWTFHGPGATGQAAANWIAGFG
RGPTPPTLVGIRQASHPGNRRLLVLDEFKMEKRIGKMYYMITLTFLILWA
PYISACYLRIFVRAAPVPQLYLTAAVWMSFAQAGANPIISFLFNKELRMR
LKACFPSCLGTQTPMEPYCVI
>Echeneis_naucrates_sreb2
MIPPPSMANYSHAGDHTILQNVSPLATFLKLTSLGFIIGVGVVGNLLISI
LLVKDKSLHRAPYYFLLDLCASDILRSAICFPFVFTSVKNGSAWTYGTLT
CKVIAFLGVLSCFHTAFMLFCVSVTRYLAIAHHRFYTKRLTFWTCLAVIC
MVWTLSVAMAFPPVLDVGTYSFIREEDQCTFQHRSFRANDSLGFMLLLAL
ILLATQLVYLKLIFFVHDRRKMKPVQFVPAVSQNWTFHGPGASGQAAANW
LAGFGRGPTPPTLLGIRQNSNAAGRRRLLVLDEFKTEKRISRMFYIMTFF
FLALWGPYLVACYWRVFARGPVVPGGYLTAAVWMSFAQAGVNPFICIFSN
RELRRCFSTTLLYCRKSRLPREPYCVI
>Echeneis_naucrates_sreb3b
MLFPPSLHSLVFAEKTKQNNNNNNNNKKINPKTNGGVSATDMSAYFKLVF
LGLIICVSLVGNLLVSMLVLRDRTLHKAPYFFLLDLCLADAVRSAACFPF
VLVSVHNSSAWTYSALSCKVVAFMAVLFCFHAAFMLFCVAVTRYLAIAHH
RFYAKRMTIWTCAAIICMVWTLAVAMAFPPVFDVGTYKFIRDEDQCIFEH
RYLKTNDTLGFMLMLAVVVLATHGFYAKLLLFEYRHRKMKPVQLVPAISQ
NWTFHGPGATGQAAANWIAGFGRGPMPPTLLGIRQNLHNQHRRLLGMEEV
RSERRLGRMFYTITLLFLVLWAPYIVACFWRVFVKSCTIPQRYLSITVWM
SFAQAGVNPIFCLLLNEDLRKVLRAHLPTYWRTKQHLPQDEAYCIM
>Salarias_fasciatus_sreb1
MANTSEFGESSASLQNYASAASAVKLASLGLITGVSLLGNASLSLLLLKD
ASLHRAPYYFLLDLCLADALRAALCFPFVMAAIGGGSAWPYGALSCKIVA
FMSVLFCFHVAFLLFCVSVTRYMAIAHHRFYSKRMNLCTCVAVICMVWTL
SVAMAFPPVFDVGTYKFIREEEQCIFEHRYVKANDTLGFMLMLAVIVGTT
HVVYVKMLCFVYDHRKMKPAQLVPAISQNWTFHGPGATGQAAANWIAGFG
RGPTPPTLVGIRQATHPGNRRLLVLDEFKMEKRIGKMFYMITLTFLVMWA
PYISACYLRIFVRGVPVPQLYLTAAVWMSFAQAGANPIISFLFNKELRMR
LRACFPCCLGTQTPMEPYCVI
>Salarias_fasciatus_sreb2
MIPPPSMANYSHAGDHTILQNVSPLATFLKLTSLGFIIGVGVVGNLLISI
LLVKDKSLHRAPYYFLLDLCASDILRSAICFPFVFTSVKNGSAWTYGTLT
CKVIAFLGVLSCFHTAFMLFCVSVTRYLAIAHHRFYTKRLTFWTCLAVIC
MVWTLSVAMAFPPVLDVGTYSFIQEEDQCTFQHRSFRANDSLGFMLLLAL
ILLATQLVYLKLIFFVHDRRKMKPVQFVPAVSQNWTFHGPGASGQAAANW
LAGFGRGPTPPTLLGIRQNSNAAGRRRLLVLDEFKTEKRISRMFYIMTFF
FLALWGPYLVACYWRVFARGPVVPGGYLTAAVWMSFAQAGVNPFICIFSN
RELRRCFSTTLLYCRKSRLPREPYCVI
>Salarias_fasciatus_sreb3a
LAAAAGSSASALSTYVKLGLLGLIICVSLLGNLLVSLLVLRDRALHKAPY
YFLLDLSLADTVRAAVCFPFVLVSIQSGSAWTYSALSCKVVAFMAVLFCF
HAAFMLFCISVTRYMAIAHHRFYAKRMTFWTCVAVVCMVWTLSVAMAFPP
VFDVGTYKFIREEDQCIFEHRYFKANDTLGFMLMLAVLILATHAVYMKLL
LFEYKHRKMKPVQMVPAISQNWTFHGPGATGQAAANWIAGFGRGPMPPTL
LGIRQNLHNQNRRLLGMEEFKAEKQLGRMFYVITLLFLVLWAPYIVACYW
RVFVKACTIPHRYLSTTVWMSFAQAGVNPIVCFFLNKDLKKGLLSRLPAC
CRTKPHLPQEPYCVM
>Salarias_fasciatus_sreb3b
LVFLGLIICVSLVGNLLVSLLVLRDRTLHKAPYFFLLDLCLADAVRSAAC
FPFVLVSVHNSSAWTYSALSCKVVAFMAVLFCFHAAFMLFCVAVTRYLAI
AHHRFYAKRMTIWTCAAIICMVWTLAVAMAFPPVFDVGTYKFIRDEDQCI
FEHRYLKTNDTLGFMLMLAVVVLATHGFYAKLLLFEYRHRKMKPVQLVPA
ISQNWTFHGPGATGQAAANWIAGFGRGPMPPTLLGIRQNLHNQHRRLLGM
EEVRSERRLGRMFYTITLLFLVLWAPYIVACFWRVFVKSCTIPHRYLSIT
VWMSFAQAGVNPIFCLLLNEDLRKVLRAHLPTYWRTKQHLPQDEAYCIM
>Gouania_willdenowi_sreb2
MIPPPSMANYSHAGDHTILQNISPLATFLKLTSLGFIIGVGVVGNLLISI
LLVKDKSLHRAPYYFLLDLCASDILRSAICFPFVFTSVKNGSAWTYGTLT
CKVIAFLGVLSCFHTAFMLFCVSVTRYLAIAHHRFYTKRLTFWTCLAVIC
MVWTLSVAMAFPPVLDVGTYSFIREEDQCTFQHRSFRANDSLGFMLLLAL
ILLATQLVYLKLIFFVHDRRKMKPVQFVPAVSQNWTFHGPGASGQAAANW
LAGFGRGPTPPTLLGIRQNSNAAGRRRLLVLDEFKTEKRISRMFYIMTFL
FLALWGPYLVACYWRVFARGPVVPGGYLTAAVWMSFAQAGVNPFICIFSN
RELRRCFSTTLLYCRKSRLPREPYCVI
>Gouania_willdenowi_sreb3a
MAGGGFGMANGNESSERPAGPLSSVVTTEGEMVAESSSSPISTYIKLVLL
GLIICISLVGNLVVSLLVLRDRALRKAPYYFLLDLCLADTIRSAICFPFV
LVSIKNGSAWTYSVLSCKVVAFMAVLFCFHAAFMLFCISVTRYMAIAHHR
FYSKRMTFWTCVAVVCMVWTLSVAMAFPPVFDVGTYKFIREEDQCIFEHR
YFKANDTLGFMLMLAVLILATHVVYMKLLLFEYKHRKMKPVQMVPAISQN
WTFHGPGATGQAAANWIAGFGRGPMPPTLLGIRQNLHNQNRRLLAMDEFK
AEKQLGRMFYVITLLFLVLWSPYIVACYWRVFVKACTIPHRYLSTTVWMS
FAQAGVNPIVCFFLNKDLKKGLLSYLPACCRTKPHLPREPYCVM
>Gouania_willdenowi_sreb3b
MANQTFAIDGPGSLLAVLASQSGLARSSSSSSDSSSSGGISATDVSAYFK
LVFLGLIICVSLVGNLLVSLLVLRDRTLHKAPYFFLLDLCLADAVRSAAC
FPFVLVSVHNSSVWTYSTLSCKVVAFMAVLFCFHAAFMLFCVAVTRYLAI
AHHRFYAKRMTIWTCAAIICMVWTLAVAMAFPPVFDVGTYKFIRDEDQCI
FEHRYLKTNDTLGFMLMLAVVVLATHGFYAKLLLFEYRHRKMKPVQLVPA
ISQNWTFHGPGATGQAAANWIAGFGRGPMPPTLLGIRQNLHNQHRRLLGM
EEVRSERRLGRMFYTITLLFLVLWAPYIVACFWRVFVKSCTIPHRYLSIT
VWMSFAQAGVNPIFCLLLNEDLRKVLRAHLPTHWRTKQHLPQDEAYCIM
>Amphilophus_citrinellus_sreb1
MANTSELGESSPSLQNYASTXSAVKLASLGLIMGISLLGNASLSLLLLKD
SSLHKAPYYFLLDLCLADVVRSAVCFPFVMASISGGXAWPYSPLSCKIVA
FMSVLFCFHVAFLLFCVSVTRYMAIAHHRFYSKRMNLCTCVAVICMVWTL
SVAMAFPPVFDVGTYRFIREEEQCIFEHRYVKANDTLGFMLMLAVIVGTT
HVVYIKMLCFVYDHRKMKPAQLVPAISQNWTFHGPGATGQAAANWIAGFG
RGPTPPTLVGIRQASHPGNRRLLVLDEFKMEKRIGKMYYMITLTFLILWA
PYISACYLRIFVRGAPVPQLYLTAAVWMSFAQAGANPIISFLFNKELRMR
LRACFPCCLGTQTPMEPYCVI
>Amphilophus_citrinellus_sreb2
MANYSHAGDHTILQNVSPLTTFLKLTSLGFIIGVGVVGNLLISILLVKDK
SLHRAPYYFLLDLCASDILRSAICFPFVFTSVKNGSAWTYGTLTCKVIAF
LGVLSCFHTAFMLFCVSVTRYLAIAHHRFYTKRLTFWTCLAVICMVWTLS
VAMAFPPVLDVGTYSFIREEDQCTFQHRSFRANDSLGFMLLLALILLATQ
LVYLKLIFFVHDRRKMKPVQFVPAVSQNWTFHGPGASGQAAANWLAGFGR
GPTPPTLLGIRQNSNAAGRRRLLVLDEFKTEKRISRMFYIMTFFFLALWG
PYLVACYWRVFARGPVVPGGYLTAAVWMSFAQAGVNPFICIFSNRELRRC
FSTTLLYCRKSRLPREPYCVI
>Amphilophus_citrinellus_sreb3a
MRNNTGFPAPADLVSFVISTYIKLVLLGLIICISLVGNLVVSLLVLRDRA
LHKAPYYFLLDLCLADTIRSAICFPFVLVSIKNGSAWTYSVLSCKVVAFM
AVLFCFHAAFMLFCISVTRYMAIAHHRFYSKRMTFWTCVAVVCMVWTLSV
AMAFPPVFDVGTYKFIREEDQCIFEHRYFKANDTLGFMLMLAVLILATHV
VYMKLLFFEYKHRKMKPVQMVPAISQNWTFHGPGATGQAAANWIAGFGRG
PMPPTLLGIRQNLHNQNRRLLGMEEFKAEKQLGRMFYVITLLFLVLWSPY
IVACYWRVFVKACTIPHRYLSTTVWMSFAQAGVNPIVCFFLNKDLKKGLL
SHLPACCRTKPHLPREPYCVM
>Amphilophus_citrinellus_sreb3b
MVFLGLIICVSLVGNLLVSLLVLRDRTLHKAPYFFLLDLCLADAVRSAAC
FPFVLVSVHNSSAWPYSELSCKVVAFMAVLFCFHAAFMLFCVAVTRYLAI
AHHRFYAKRMTIWTCAAIICMVWTLAVAMAFPPVFDVGTYAFIRDEDQCI
FKHRYLKTNDTLGFMLMLAVVVLATHGFYAKLLLFEYRHRKMKPVQLVPA
ISQNWTFHGPGATGQAAANWIAGFGRGPMPPTLLGIRQNLHNQHRRLLGM
EEVRSERRLGRMFYTITLLFLVLWAPYIVACFWRVFVNSCTIPHRYLSIT
VWMSFAQAGVNPIFCLLLNEDLRKVLRAHLPTYWRTKQHLPQDEAYCIM
>Oreochromis_niloticus_sreb1
MANTSELGESSPSLQNYASTASAVKLASLGLIMGISLLGNASLSLLLLKD
SSLHKAPYYFLLDLCLADVVRSAVCFPFVMASIGGGSAWPYSPLSCKIVA
FMSVLFCFHVAFLLFCVSVTRYMAIAHHRFYSKRMNLCTCVAVICMVWTL
SVAMAFPPVFDVGTYKFIREEEQCIFEHRYVKANDTLGFMLMLAVIVGTT
HVVYIKMLCFVYDHRKMKPAQLVPAISQNWTFHGPGATGQAAANWIAGFG
RGPTPPTLVGIRQASHPGNRRLLVLDEFKMEKRIGKMYYMITLTFLILWA
PYISACYLRIFVRGAPVPQLYLTAAVWMSFAQAGANPIISFLFNKELRMR
LRACFPCCLGTQTPMEPY
>Oreochromis_niloticus_sreb2
MIPPPSMANYSHAGDHNILQNVSPLTTFLKLTSLGFIIGVGVVGNLLISI
LLVKDKSLHRAPYYFLLDLCASDILRSAICFPFVFTSVKNGSAWTYGTLT
CKVIAFLGVLSCFHTAFMLFCVSVTRYLAIAHHRFYTKRLTFWTCLAVIC
MVWTLSVAMAFPPVLDVGTYSFIREEDQCTFQHRSFRANDSLGFMLLLAL
ILLATQLVYLKLIFFVHDRRKMKPVQFVPAVSQNWTFHGPGASGQAAANW
LAGFGRGPTPPTLLGIRQNSNAAGRRRLLVLDEFKTEKRISRMFYIMTFF
FLALWGPYLVACYWRVFARGPVVPGGYLTAAVWMSFAQAGVNPFICIFSN
RELRRCFSTTLLYCRKSRLPREPYCVI
>Oreochromis_niloticus_sreb3a
MGGGAFGMANGNESTEGPVGPMAAVVATAEGMVADSSSSVISTYIKLVLL
GLIICISLVGNLVVSLLVLRDQALHKAPYYFLLDLCLADSIRSAICFPFV
LVSIKNGSAWTYSVLSCKVVAFMAVLFCFHAAFMLFCISVTRYMAIAHHR
FYSKRMTFWTCVAVVCMVWTLSVAMAFPPVFDVGTYKFIREEDQCIFEHR
YFKANDTLGFMLMLAVLILATHVVYMKLLLFEYKHRKMKPVQMVPAISQN
WTFHGPGATGQAAANWIAGFGRGPMPPTLLGIRQNLHNQNRRLLGMEEFK
AEKQLGRMFYVITLLFLVLWSPYIVACYWRVFVKACTIPHRYLSTTVWMS
FAQAGVNPIVCFFLNKDLKKGLLSHLPACCRTKPHLPREPYCVM
>Oreochromis_niloticus_sreb3b
MANQSFAIDGPGSLLAVLASQSGLARGGSSSDSSNNNGGISATDVSAYFK
LVFLGLIICVSLVGNLLVSLLVLRDRTLHKAPYFFLLDLCLADAVRSAAC
FPFVLVSVHNSSAWTYSALSCKVVAFMAVLFCFHAAFMLFCVAVTRYLAI
AHHRFYAKRMTIWTCAAIICMVWTLAVAMAFPPVFDVGTYKFIRDEDQCI
FEHRYLKTNDTLGFMLMLAVVVLATHGFYAKLLLFEYRHRKMKPVQLVPA
ISQNWTFHGPGATGQAAANWIAGFGRGPMPPTLLGIRQNLHNQHRRLLGM
EEVRSERRLGRMFYTITLLFLVLWAPYIVACFWRVFVKSCTIPHRYLSIT
VWMSFAQAGVNPIFCLLLNEDLRKVLRAHLPTYWRTKQHLPQDEAYCIM
>Oreochromis_aureus_sreb1
MANTSELGESSPSLQNYASTASAVKLASLGLIMGISLLGNASLSLLLLKD
SSLHKAPYYFLLDLCLADVVRSAVCFPFVMASIGGGSAWPYSPLSCKIVA
FMSVLFCFHVAFLLFCVSVTRYMAIAHHRFYSKRMNLCTCVAVICMVWTL
SVAMAFPPVFDVGTYKFIREEEQCIFEHRYVKANDTLGFMLMLAVIVGTT
HVVYIKMLCFVYDHRKMKPAQLVPAISQNWTFHGPGATGQAAANWIAGFG
RGPTPPTLVGIRQASHPGNRRLLVLDEFKMEKRIGKMYYMITLTFLILWA
PYISACYLRIFVRGAPVPQLYLTAAVWMSFAQAGANPIISFLFNKELRMR
LRACFPCCLGTQTPMEPYCVI
>Oreochromis_aureus_sreb2
MIPPPSMANYSHAGDHNILQNVSPLTTFLKLTSLGFIIGVGVVGNLLISI
LLVKDKSLHRAPYYFLLDLCASDILRSAICFPFVFTSVKNGSAWTYGTLT
CKVIAFLGVLSCFHTAFMLFCVSVTRYLAIAHHRFYTKRLTFWTCLAVIC
MVWTLSVAMAFPPVLDVGTYSFIREEDQCTFQHRSFRANDSLGFMLLLAL
ILLATQLVYLKLIFFVHDRRKMKPVQFVPAVSQNWTFHGPGASGQAAANW
LAGFGRGPTPPTLLGIRQNSNAAGRRRLLVLDEFKTEKRISRMFYIMTFF
FLALWGPYLVACYWRVFARGPVVPGGYLTAAVWMSFAQAGVNPFICIFSN
RELRRCFSTTLLYCRKSRLPREPYCVI
>Oreochromis_aureus_sreb3a
MANGNESTEGPVGPMAAVVATAEGMVADSSSSVISTYIKLVLLGLIICIS
LVGNLVVSLLVLRDQALHKAPYYFLLDLCLADSIRSAICFPFVLVSIKNG
SAWTYSVLSCKVVAFMAVLFCFHAAFMLFCISVTRYMAIAHHRFYSKRMT
FWTCVAVVCMVWTLSVAMAFPPVFDVGTYKFIREEDQCIFEHRYFKANDT
LGFMLMLAVLILATHVVYMKLLLFEYKHRKMKPVQMVPAISQNWTFHGPG
ATGQAAANWIAGFGRGPMPPTLLGIRQNLHNQNRRLLGMEEFKAEKQLGR
MFYVITLLFLVLWSPYIVACYWRVFVKACTIPHRYLSTTVWMSFAQAGVN
PIVCFFLNKDLKKGLLSHLPACCRTKPHLPREPYCVM
>Oreochromis_aureus_sreb3b
MANQTFAIDGPGSLLAVLASQSGLARGGSSSDSSNNNGGISATDVSAYFK
LVFLGLIICVSLVGNLLVSLLVLRDRTLHKAPYFFLLDLCLADAVRSAAC
FPFVLVSVHNSSAWTYSALSCKVVAFMAVLFCFHAAFMLFCVAVTRYLAI
AHHRFYAKRMTIWTCAAIICMVWTLAVAMAFPPVFDVGTYKFIRDEDQCI
FEHRYLKTNDTLGFMLMLAVVVLATHGFYAKLLLFEYRHRKMKPVQLVPA
ISQNWTFHGPGATGQAAANWIAGFGRGPMPPTLLGIRQNLHNQHRRLLGM
EEVRSERRLGRMFYTITLLFLVLWAPYIVACFWRVFVKSCTIPHRYLSIT
VWMSFAQAGVNPIFCLLLNEDLRKVLRAHLPTYWRTKQHLPQDEAYCIM
>Neolamprologus_brichardi_sreb1
MANTSELGESSPSLQNYASTASAVKLASLGLIMGISLLGNASLSLLLLKD
SSLHKAPYYFLLDLCLADVVRSAVCFPFVMASIGGGSAWPYSPLSCKIVA
FMSVLFCFHVAFLLFCVSVTRYMAIAHHRFYSKRMNLCTCVAVICMVWTL
SVAMAFPPVFDVGTYKFISEEEQCIFEHRYVKANDTLGFMLMLAVIVGTT
HVVYIKMLCFVYDHRKMKPAQLVPAISQNWTFHGPGATGQAAANWIAGFG
RGPTPPTLVGIRQASHPGNRRLLVLDEFKMEKRIGKMYYMITLTFLILWA
PYISACYLRIFVRGAPVPQLYLTAAVWMSFAQAGANPIISFLFNKELRMR
LRACFPCCLGTQTPMEPYCVI
>Neolamprologus_brichardi_sreb2
MANYSHAGDHNILQNVSPLTTFLKLTSLGFIIGVGVVGNLLISILLVKDK
SLHRAPYYFLLDLCASDILRSAICFPFVFTSVKNGSAWTYGTLTCKVIAF
LGVLSCFHTAFMLFCVSVTRYLAIAHHRFYTKRLTFWTCLAVICMVWTLS
VAMAFPPVLDVGTYSFIREEDQCTFQHRSFRANDSLGFMLLLALILLATQ
LVYLKLIFFVHDRRKMKPVQFVPAVSQNWTFHGPGASGQAAANWLAGFGR
GPTPPTLLGIRQNSNAAGRRRLLVLDEFKTEKRISRMFYIMTFFFLALWG
PYLVACYWRVFARGPVVPGGYLTAAVWMSFAQAGVNPFICIFSNRELRRC
FSTTLLYCRKSRLPREPYCVI
>Neolamprologus_brichardi_sreb3a
MVLLGLIICISLVGNLVVSLLVLRDQALHKAPYYFLLDLCLADSIRSAIC
FPFVLVSIKNGSAWTYSVLSCKVVAFMAVLFCFHAAFMLFCISVTRYMAI
AHHRFYSKRMTFWTCVAVVCMVWTLSVAMAFPPVFDVGTYKFIREEDQCI
FEHRYFKANDTLGFMLMLAVLILATHVVYMKLLLFEYKHRKMKPVQMVPA
ISQNWTFHGPGATGQAAANWIAGFGRGPMPPTLLGIRQNLHNQNRRLLGM
EEFKAEKQLGRMFYVITLLFLVLWSPYIVACYWRVFVKACTIPHRYLSTT
VWMSFAQAGVNPIVCFFLNKDLKKGLLSHLPACCRTKPHLPREPYCVM
>Neolamprologus_brichardi_sreb3b
MVFLGLIICVSLVGNLLVSLLVLRDRTLHKAPYFFLLDLCLADAVRSAAC
FPFVLVSVHNSSAWTYSALSCKVVAFMAVLFCFHAAFMLFCVAVTRYLAI
AHHRFYAKRMTIWTCAAIICMVWTLAVAMAFPPVFDVGTYKFIRDEDQCI
FEHRYLKTNDTLGFMLMLAVVVLATHGFYAKLLLFEYRHRKMKPVQLVPA
ISQNWTFHGPGATGQAAANWIAGFGRGPMPPTLLGIRQNLHNQHRRLLGM
EEVRSERRLGRMFYTITLLFLVLWAPYIVACFWRVFVKSCTIPHRYLSIT
VWMSFAQAGVNPIFCLLLNEDLRKVLRAHLPTYWRTKQHLPQDEAYCIM
>Haplochromis_burtoni_sreb1
MANTSELGESSPSLQNYASTASAVKLASLGLIMGISLVGNASLSLLLLKD
SSLHKAPYYFLLDLCLADVVRSAVCFPFVMASIGGGSAWPYSPLSCKIVA
FMSVLFCFHVAFLLFCVSVTRYMAIAHHRFYSKRMNLCTCVAVICMVWTL
SVAMAFPPVFDVGTYKFIREEEQCIFEHRYVKANDTLGFMLMLAVIVGTT
HVVYIKMLCFVYDHRKMKPAQLVPAISQNWTFHGPGATGQAAANWIAGFG
RGPTPPTLVGIRQASHPGNRRLLVLDEFKMEKRIGKMYYMITLTFLILWA
PYISACYLRIFVRGAPVPQLYLTAAVWMSFAQAGANPIISFLFNKELRMR
LRACFPCCLGTQTPMEPYCVI
>Haplochromis_burtoni_sreb2
MANYSHAGDHNILQNVSPLTTFLKLTSLGFIIGVGVVGNLLISILLVKDK
SLHRAPYYFLLDLCASDILRSAICFPFVFTSVKNGSAWTYGTLTCKVIAF
LGVLSCFHTAFMLFCVSVTRYLAIAHHRFYTKRLTFWTCLAVICMVWTLS
VAMAFPPVLDVGTYSFIREEDQCTFQHRSFRANDSLGFMLLLALILLATQ
LVYLKLIFFVHDRRKMKPVQFVPAVSQNWTFHGPGASGQAAANWLAGFGR
GPTPPTLLGIRQNSNAAGRRRLLVLDEFKTEKRISRMFYIMTFFFLALWG
PYLVACYWRVFARGPVVPGGYLTAAVWMSFAQAGVNPFICIFSNRELRRC
FSTTLLYCRKSRLPREPYCVI
>Haplochromis_burtoni_sreb3a
MGGGAFGMANGNESSEGPVGPMAAVVATAEGMVADSSSSVISTYIKLVLL
GLIICISLVGNLVVSLLVLRDQALHKAPYYFLLDLCLADSIRSAICFPFV
LVSIKNGSAWTYSVLSCKVVAFMAVLFCFHAAFMLFCISVTRYMAIAHHR
FYSKRMTFWTCVAVVCMVWTLSVAMAFPPVFDVGTYKFIREEDQCIFEHR
YFKANDTLGFMLMLAVLILATHVVYMKLLLFEYKHRKMKPVQMVPAISQN
WTFHGPGATGQAAANWIAGFGRGPMPPTLLGIRQNLHNQNRRLLGMEEFK
AEKQLGRMFYVITLLFLVLWSPYIVACYWRVFVKACTIPHRYLSTTVWMS
FAQAGVNPIVCFFLNKDLKKGLLSHLPACCRTKPHLPREPYCVM
>Haplochromis_burtoni_sreb3b
MANQSFAIDGPGSLLAVLASQSGLARGGSSSDSSNNNGGISATDVSAYFK
LVFLGLIICVSLVGNLLVSLLVLRDRTLHKAPYFFLLDLCLADAVRSAAC
FPFVLVSVHNSSAWTYSALSCKVVAFMAVLFCFHAAFMLFCVAVTRYLAI
AHHRFYAKRMTIWTCAAIICMVWTLAVAMAFPPVFDVGTYKFIRDEDQCI
FEHRYLKTNDTLGFMLMLAVVVLATHGFYAKLLLFEYRHRKMKPVQLVPA
ISQNWTFHGPGATGQAAANWIAGFGRGPMPPTLLGIRQNLHNQHRRLLGM
EEVRSERRLGRMFYTITLLFLVLWAPYIVACFWRVFVKSCTIPHRYLSIT
VWMSFAQAGVNPIFCLLLNEDLRKVLRAHLPTYWRTKQHLPQDEAYCIM
>Pundamilia_nyererei_sreb1
MANTSELGESSPSLQNYASTASAVKLASLGLIMGISLVGNASLSLLLLKD
SSLHKAPYYFLLDLCLADVVRSAVCFPFVMASIGGGSAWPYSPLSCKIVA
FMSVLFCFHVAFLLFCVSVTRYMAIAHHRFYSKRMNLCTCVAVICMVWTL
SVAMAFPPVFDVGTYKFIREEEQCIFEHRYVKANDTLGFMLMLAVIVGTT
HVVYIKMLCFVYDHRKMKPAQLVPAISQNWTFHGPGATGQAAANWIAGFG
RGPTPPTLVGIRQASHPGNRRLLVLDEFKMEKRIGKMYYMITLTFLILWA
PYISACYLRIFVRGAPVPQLYLTAAVWMSFAQAGANPIISFLFNKELRMR
LRACFPCCLGTQTPMEPYCVI
>Pundamilia_nyererei_sreb2
MANYSHAGDHNILQNVSPLTTFLKLTSLGFIIGVGVVGNLLISILLVKDK
SLHRAPYYFLLDLCASDILRSAICFPFVFTSVKNGSAWTYGTLTCKVIAF
LGVLSCFHTAFMLFCVSVTRYLAIAHHRFYTKRLTFWTCLAVICMVWTLS
VAMAFPPVLDVGTYSFIREEDQCTFQHRSFRANDSLGFMLLLALILLATQ
LVYLKLIFFVHDRRKMKPVQFVPAVSQNWTFHGPGASGQAAANWLAGFGR
GPTPPTLLGIRQNSNAAGRRRLLVLDEFKTEKRISRMFYIMTFFFLALWG
PYLVACYWRVFARGPVVPGGYLTAAVWMSFAQAGVNPFICIFSNRELRRC
FSTTLLYCRKSRLPREPYCVI
>Pundamilia_nyererei_sreb3a
MANGNESSEGPVGPMAAVVATAEGMVADSSSSVISTYIKLVLLGLIICIS
LVGNLVVSLLVLRDQALHKAPYYFLLDLCLADSIRSAICFPFVLVSIKNG
SAWTYSVLSCKVVAFMAVLFCFHAAFMLFCISVTRYMAIAHHRFYSKRMT
FWTCVAVVCMVWTLSVAMAFPPVFDVGTYKFIREEDQCIFEHRYFKANDT
LGFMLMLAVLILATHVVYMKLLLFEYKHRKMKPVQMVPAISQNWTFHGPG
ATGQAAANWIAGFGRGPMPPTLLGIRQNLHNQNRRLLGMEEFKAEKQLGR
MFYVITLLFLVLWSPYIVACYWRVFVKACTIPHRYLSTTVWMSFAQAGVN
PIVCFFLNKDLKKGLLSHLPACCRTKPHLPREPYCVM
>Pundamilia_nyererei_sreb3b
MVFLGLIICVSLVGNLLVSLLVLRDRTLHKAPYFFLLDLCLADAVRSAAC
FPFVLVSVHNSSAWTYSALSCKVVAFMAVLFCFHAAFMLFCVAVTRYLAI
AHHRFYAKRMTIWTCAAIICMVWTLAVAMAFPPVFDVGTYKFIRDEDQCI
FEHRYLKTNDTLGFMLMLAVVVLATHGFYAKLLLFEYRHRKMKPVQLVPA
ISQNWTFHGPGATGQAAANWIAGFGRGPMPPTLLGIRQNLHNQHRRLLGM
EEVRSERRLGRMFYTITLLFLVLWAPYIVACFWRVFVKSCTIPHRYLSIT
VWMSFAQAGVNPIFCLLLNEDLRKVLRAHLPTYWRTKQHLPQDEAYCIM
>Astatotilapia_calliptera_sreb1
MANTSELGESSPSLQNYASTASAVKLASLGLIMGISLLGNASLSLLLLKD
SSLHKAPYYFLLDLCLADVVRSAVCFPFVMASIGGGSAWPYSPLSCKIVA
FMSVLFCFHVAFLLFCVSVTRYMAIAHHRFYSKRMNLCTCVAVICMVWTL
SVAMAFPPVFDVGTYKFIREEEQCIFEHRYVKANDTLGFMLMLAVIVGTT
HVVYIKMLCFVYDHRKMKPVQLVPAISQNWTFHGPGATGQAAANWIAGFG
RGPTPPTLVGIRQASHPGNRRLLVLDEFKMEKRIGKMYYMITLTFLILWA
PYISACYLRIFVRGAPVPQLYLTAAVWMSFAQAGANPIISFLFNKELRMR
LRACFPCCLGTQTPMEPYCVI
>Astatotilapia_calliptera_sreb2
MANYSHAGDHNILQNVSPLTTFLKLTSLGFIIGVGVVGNLLISILLVKDK
SLHRAPYYFLLDLCASDILRSAICFPFVFTSVKNGSAWTYGTLTCKVIAF
LGVLSCFHTAFMLFCVSVTRYLAIAHHRFYTKRLTFWTCLAVICMVWTLS
VAMAFPPVLDVGTYSFIREEDQCTFQHRSFRANDSLGFMLLLALILLATQ
LVYLKLIFFVHDRRKMKPVQFVPAVSQNWTFHGPGASGQAAANWLAGFGR
GPTPPTLLGIRQNSNAAGRRRLLVLDEFKTEKRISRMFYIMTFFFLALWG
PYLVACYWRVFARGPVVPGGYLTAAVWMSFAQAGVNPFICIFSNRELRRC
FSTTLLYCRKSRLPREPYCVI
>Astatotilapia_calliptera_sreb3a
MGGGAFGMANGNESSEGPVGPMAAVVATAEGMVADSSSSVISTYIKLVLL
GLIICISLVGNLVVSLLVLRDQALHKAPYYFLLDLCLADSIRSAICFPFV
LVSIKNGSAWTYSVLSCKVVAFMAVLFCFHAAFMLFCISVTRYMAIAHHR
FYSKRMTFWTCVAVVCMVWTLSVAMAFPPVFDVGTYKFIREEDQCIFEHR
YFKANDTLGFMLMLAVLILATHVVYMKLLLFEYKHRKMKPVQMVPAISQN
WTFHGPGATGQAAANWIAGFGRGPMPPTLLGIRQNLHNQNRRLLGMEEFK
AEKQLGRMFYVITLLFLVLWSPYIVACYWRVFVKACTIPHRYLSTTVWMS
FAQAGVNPIVCFFLNKDLKKGLLSHLPACCRTKPHLPREPYCVM
>Maylandia_zebra_sreb1
MANTSELGESSPSLQNYASTASAVKLASLGLIMGISLLGNASLSLLLLKD
SSLHKAPYYFLLDLCLADVVRSAVCFPFVMASIGGGSAWPYSPLSCKIVA
FMSVLFCFHVAFLLFCVSVTRYMAIAHHRFYSKRMNLCTCVAVICMVWTL
SVAMAFPPVFDVGTYKFIREEEQCIFEHRYVKANDTLGFMLMLAVIVGTT
HVVYIKMLCFVYDHRKMKPAQLVPAISQNWTFHGPGATGQAAANWIAGFG
RGPTPPTLVGIRQASHPGNRRLLVLDEFKMEKRIGKMYYMITLTFLILWA
PYISACYLRIFVRGAPVPQLYLTAAVWMSFAQAGANPIISFLFNKELRMR
LRACFPCCLGTQTPMEPYCVI
>Maylandia_zebra_sreb2
MANYSHAGDHNILQNVSPLTTFLKLTSLGFIIGVGVVGNLLISILLVKDK
SLHRAPYYFLLDLCASDILRSAICFPFVFTSVKNGSAWTYGTLTCKVIAF
LGVLSCFHTAFMLFCVSVTRYLAIAHHRFYTKRLTFWTCLAVICMVWTLS
VAMAFPPVLDVGTYSFIREEDQCTFQHRSFRANDSLGFMLLLALILLATQ
LVYLKLIFFVHDRRKMKPVQFVPAVSQNWTFHGPGASGQAAANWLAGFGR
GPTPPTLLGIRQNSNAAGRRRLLVLDEFKTEKRISRMFYIMTFFFLALWG
PYLVACYWRVFARGPVVPGGYLTAAVWMSFAQAGVNPFICIFSNRELRRC
FSTTLLYCRKSRLPREPYCVI
>Maylandia_zebra_sreb3a
MGGGAFGMANGNESSEGPVGPMAAVVATAEGMVADSSSSVISTYIKLVLL
GLIICISLVGNLVVSLLVLRDQALHKAPYYFLLDLCLADSIRSAICFPFV
LVSIKNGSAWTYSVLSCKVVAFMAVLFCFHAAFMLFCISVTRYMAIAHHR
FYSKRMTFWTCVAVVCMVWTLSVAMAFPPVFDVGTYKFIREEDQCIFEHR
YFKANDTLGFMLMLAVLILATHVVYMKLLLFEYKHRKMKPVQMVPAISQN
WTFHGPGATGQAAANWIAGFGRGPMPPTLLGIRQNLHNQNRRLLGMEEFK
AEKQLGRMFYVITLLFLVLWSPYIVACYWRVFVKACTIPHRYLSTTVWMS
FAQAGVNPIVCFFLNKDLKKGLLSHLPACCRTKPHLPREPYCVM
>Maylandia_zebra_sreb3b
MVFLGLIICVSLVGNLLVSLLVLRDRTLHKAPYFFLLDLCLADAVRSAAC
FPFVLVSVHNSSAWTYSALSCKVVAFMAVLFCFHAAFMLFCVAVTRYLAI
AHHRFYAKRMTIWTCAAIICMVWTLAVAMAFPPVFDVGTYKFIRDEDQCI
FEHRYLKTNDTLGFMLMLAVVVLATHGFYAKLLLFEYRHRKMKPVQLVPA
ISQNWTFHGPGATGQAAANWIAGFGRGPMPPTLLGIRQNLHNQHRRLLGM
EEVRSERRLGRMFYTITLLFLVLWAPYIVACFWRVFVKSCTIPHRYLSIT
VWMSFAQAGVNPIFCLLLNEDLRKVLRAHLPTYWRTKQHLPQDEAYCIM
>A_polyacanthus_sreb1
MANTSEFGESSASLQNYASTASAVKLASLGLIMGISLLGNACLSLLLLKD
SSLHKAPYYFLLDLCLADVVRSAVCFPFVMASIGGGSSWPYSALSCKIVA
FMSVLFCFHVAFLLFCVSVTRYMAIAHHRFYSKRMNLCTCVAVICMVWTL
SVAMAFPPVFDVGTYKFIREEEQCIFEHRYVKANDTLGFMLMLAVIVGTT
HVVYIKMLCFVYDHRKMKPAQLVPAISQNWTFHGPGATGQAAANWIAGFG
RGPTPPTLVGIRQASHPGNRRLLVLDEFKMEKRIGKMYYMITLTFLILWA
PYISACYLRIFVRGSPVPQLYLTSAVWMSFAQAGANPIISFLFNKELRMR
LRACFPCCLGTQTPMEPYCVI
>A_polyacanthus_sreb2
MIPPPSMANYSHAGDHTILQNVSPLATFLKLTSLGFIIGVGVVGNLLISI
LLVKDKSLHRAPYYFLLDLCASDILRSAICFPFVFTSVKNGSAWTYGTLT
CKVIAFLGVLSCFHTAFMLFCVSVTRYLAIAHHRFYTKRLTFWTCLAVIC
MVWTLSVAMAFPPVLDVGTYSFIREEDQCTFQHRSFRANDSLGFMLLLAL
ILLATQLVYLKLIFFVHDRRKMKPVQFVPAVSQNWTFHGPGASGQAAANW
LAGFGRGPTPPTLLGIRQNSNAAGRRRLLVLDEFKTEKRISRMFYIMTFF
FLALWGPYLVACYWRVFARGPVVPGGYLTAAVWMSFAQAGVNPFICIFSN
RELRRCFSTTLLYCRKSRLPREPYCVI
>A_polyacanthus_sreb3a
MGGGAFGMANGNETSEGPSGPMAALVATAGGMVAESSSSAVSTYIKLVLL
GLIICISLVGNLVVSLLVLRDRTLHKAPYYFLLDLCLADTIRSAICFPFV
LVSIKNGSAWTYSVLSCKVVAFMAVLFCFHAAFMLFCISVTRYMAIAHHR
FYSKRMTFWTCVAVVCMVWTLSVAMAFPPVFDVGTYKFIREEDQCIFEHR
YFKANDTLGFMLMLAVLILATHVVYMKLLLFEYKHRKMKPVQMVPAISQN
WTFHGPGATGQAAANWIAGFGRGPMPPTLLGIRQNLHNQNRRLLAMEEFK
AEKQLGRMFYVITLLFLVLWSPYIVACYWRVFVKACTIPHRYLSTTVWMS
FAQAGVNPIVCFFLNKDLKKGLLSHLPACCRTKPHLPREPYCVM
>A_polyacanthus_sreb3b
MANQSFAIDGPGSLLAVLASQSGLARGGSSSSSSDSSSNSGGISATDVSA
YFKLVFLGLIICVSLVGNLLVSLLVLRDRTLHKAPYFFLLDLCLADAVRS
AACFPFVLVSVHNSSAWTYSPLSCKVVAFMAVLFCFHAAFMLFCVAVTRY
LAIAHHRFYAKRMTIWTCAAIICMVWTLAVAMAFPPVFDVGTYKFIRDED
QCIFEHRYLKTNDTLGFMLMLAVVVLATHGFYAKLLLFEYRHRKMKPVQL
VPAISQNWTFHGPGATGQAAANWIAGFGRGPMPPTLLGIRQNLHNQHRRL
LGMEEVRSERRLGRMFYTITLLFLVLWAPYIVACFWRVFVKSCTIPHRYL
SITVWMSFAQAGVNPIFCLLLNEDLRKVLRAHLPTYWRTKQHLPQDEAYC
IM
>A_ocellaris_sreb1
MANTSEFGESSASLQNYASTASAVKLASLGLIMGISLLGNACLSLLLLKD
SSLHKAPYYFLLDLCLADVVRSAVCFPFVMASIGGGSSWPYSALSCKIVA
FMSVLFCFHVAFLLFCVSVTRYMAIAHHRFYSKRMNLCTCVAVICMVWTL
SVAMAFPPVFDVGTYKFIREEEQCIFEHRYVKANDTLGFMLMLAVIVGTT
HVVYIKMLCFVYDHRKMKPAQLVPAISQNWTFHGPGATGQAAANWIAGFG
RGPTPPTLVGIRQASHPGNRRLLVLDEFKMEKRIGKMYYMITLTFLILWA
PYISACYLRIFVRGSPVPQLYLTAAVWMSFAQAGANPIISFLFNKELRMR
LRACFPCCLGTQTPMEPYCVI
>A_ocellaris_sreb2
MANYSHAGDHTILQNVSPLATFLKLTSLGFIIGVGVVGNLLISILLVKDK
SLHRAPYYFLLDLCASDILRSAICFPFVFTSVKNGSAWTYGTLTCKVIAF
LGVLSCFHTAFMLFCVSVTRYLAIAHHRFYTKRLTFWTCLAVICMVWTLS
VAMAFPPVLDVGTYSFIREEDQCTFQHRSFRANDSLGFMLLLALILLATQ
LVYLKLIFFVHDRRKMKPVQFVPAVSQNWTFHGPGASGQAAANWLAGFGR
GPTPPTLLGIRQNSNAAGRRRLLVLDEFKTEKRISRMFYIMTFFFLALWG
PYLVACYWRVFARGPVVPGGYLTAAVWMSFAQAGVNPFICIFSNRELRRC
FSTTLLYCRKSRLPREPYCVI
>A_ocellaris_sreb3a
MGGGAFGMANGNETSEGPSGPMAALVATAGGMVAESSSSAVSTYIKLVLL
GLIICISLVGNLVVSLLVLRDRTLHKAPYYFLLDLCLADTIRSAICFPFV
LVSIKNGSAWTYSVLSCKVVAFMAVLFCFHAAFMLFCISVTRYMAIAHHR
FYSKRMTFWTCVAVVCMVWTLSVAMAFPPVFDVGTYKFIREEDQCIFEHR
YFKANDTLGFMLMLAVLILATHVVYMKLLLFEYKHRKMKPVQMVPAISQN
WTFHGPGATGQAAANWIAGFGRGPMPPTLLGIRQNLHNQNRRLLAMEEFK
AEKQLGRMFYVITLLFLVLWSPYIVACYWRVFVKACTIPHRYLSTTVWMS
FAQAGVNPIVCFFLNKDLKKGLLSHLPACCRTKPHLPREPYCVM
>Amphiprion_ocellaris_sreb3b
MLCCVPVRPVRVIPGPVSPVRVETDGGTVNSGGISATDVSAYFKLVFLGL
IICVSLVGNLLVSLLVLRDRTLHKAPYFFLLDLCLADAVRSAACFPFVLV
SVHNSSAWTYSALSCKVVAFMAVLFCFHAAFMLFCVAVTRYLAIAHHRFY
AKRMTIWTCAAIICMVWTLAVAMAFPPVFDVGTYKFIRDEDQCIFEHRYL
KTNDTLGFMLMLAVVVLATHGFYAKLLLFEYRHRKMKPVQLVPAISQNWT
FHGPGATGQAAANWIAGFGRGPMPPTLLGIRQNLHNQHRRLLGMEEVRSE
RRLGRMFYTITLLFLVLWAPYIVACFWRVFVKSCTIPHRYLSITVWMSFA
QAGVNPIFCLLLNEDLRKVLRAHLPTYWRTKQHLPQDEAYCIM
>Amphiprion_percula_sreb1
MANTSEFGESSASLQNYASTASAVKLASLGLIMGISLLGNACLSLLLLKD
SSLHKAPYYFLLDLCLADVVRSAVCFPFVMASIGGGSSWPYSALSCKIVA
FMSVLFCFHVAFLLFCVSVTRYMAIAHHRFYSKRMNLCTCVAVICMVWTL
SVAMAFPPVFDVGTYKFIREEEQCIFEHRYVKANDTLGFMLMLAVIVGTT
HVVYIKMLCFVYDHRKMKPAQLVPAISQNWTFHGPGATGQAAANWIAGFG
RGPTPPTLVGIRQASHPGNRRLLVLDEFKMEKRIGKMYYMITLTFLILWA
PYISACYLRIFVRGSPVPQLYLTAAVWMSFAQAGANPIISFLFNKELRMR
LRACFPCCLGTQTPMEPYCVI
>Amphiprion_percula_sreb2
MANYSHAGDHTILQNVSPLATFLKLTSLGFIIGVGVVGNLLISILLVKDK
SLHRAPYYFLLDLCASDILRSAICFPFVFTSVKNGSAWTYGTLTCKVIAF
LGVLSCFHTAFMLFCVSVTRYLAIAHHRFYTKRLTFWTCLAVICMVWTLS
VAMAFPPVLDVGTYSFIREEDQCTFQHRSFRANDSLGFMLLLALILLATQ
LVYLKLIFFVHDRRKMKPVQFVPAVSQNWTFHGPGASGQAAANWLAGFGR
GPTPPTLLGIRQNSNAAGRRRLLVLDEFKTEKRISRMFYIMTFFFLALWG
PYLVACYWRVFARGPVVPGGYLTAAVWMSFAQAGVNPFICIFSNRELRRC
FSTTLLYCRKSRLPREPYCVI
>Amphiprion_percula_sreb3a
MVLLGLIICISLVGNLVVSLLVLRDRTLHKAPYYFLLDLCLADTIRSAIC
FPFVLVSIKNGSAWTYSVLSCKVVAFMAVLFCFHAAFMLFCISVTRYMAI
AHHRFYSKRMTFWTCVAVVCMVWTLSVAMAFPPVFDVGTYKFIREEDQCI
FEHRYFKANDTLGFMLMLAVLILATHVVYMKLLLFEYKHRKMKPVQMVPA
ISQNWTFHGPGATGQAAANWIAGFGRGPMPPTLLGIRQNLHNQNRRLLAM
EEFKAEKQLGRMFYVITLLFLVLWSPYIVACYWRVFVKACTIPHRYLSTT
VWMSFAQAGVNPIVCFFLNKDLKKGLLSHLPACCRTKPHLPREPYCVM
>Amphiprion_percula_sreb3b
MVRIKHVVSGCGPQYCTGPSSNSGGISATDVSAYFKLVFLGLIICVSLVG
NLLVSLLVLRDRTLHKAPYFFLLDLCLADAVRSAACFPFVLVSVHNSSAW
TYSALSCKVVAFMAVLFCFHAAFMLFCVAVTRYLAIAHHRFYAKRMTIWT
CAAIICMVWTLAVAMAFPPVFDVGTYKFIRDEDQCIFEHRYLKTNDTLGF
MLMLAVVVLATHGFYAKLLLFEYRHRKMKPVQLVPAISQNWTFHGPGATG
QAAANWIAGFGRGPMPPTLLGIRQNLHNQHRRLLGMEEVRSERRLGRMFY
TITLLFLVLWAPYIVACFWRVFVKSCTIPHRYLSITVWMSFAQAGVNPIF
CLLLNEDLRKVLRAHLPTYWRTKQHLPQDEAYCIM
>Stegastes_partitus_sreb1
MANTSEFGESSPSLQNYASTASAVKLASLGLIMGISLLGNACLSLLLLKD
SSLHKAPYYFLLDLCLADVVRSAVCFPFVMASIGGGSSWPYSALSCKIVA
FMSVLFCFHVAFLLFCVSVTRYMAIAHHRFYSKRMNLCTCVAVICMVWTL
SVAMAFPPVFDVGTYKFIREEEQCIFEHRYVKANDTLGFMLMLAVIVGTT
HVVYIKMLCFVYDHRKMKPAQLVPAISQNWTFHGPGATGQAAANWIAGFG
RGPTPPTLVGIRQASHPGNRRLLVLDEFKMEKRIGKMYYMITLTFLVLWA
PYISACYLRIFVRGSPVPQLYLTAAVWMSFAQAGANPIISFLFNKELRMR
LRACFPCCLGTQTPMEPYCVI
>Stegastes_partitus_sreb2
MANYSHAGDHTILQNVSPLATFLKLTSLGFIIGVGVVGNLLISILLVKDK
SLHRAPYYFLLDLCASDILRSAICFPFVFTSVKNGSAWTYGTLTCKVIAF
LGVLSCFHTAFMLFCVSVTRYLAIAHHRFYTKRLTFWTCLAVICMVWTLS
VAMAFPPVLDVGTYSFIREEDQCTFQHRSFRANDSLGFMLLLALILLATQ
LVYLKLIFFVHDRRKMKPVQFVPAVSQNWTFHGPGASGQAAANWLAGFGR
GPTPPTLLGIRQNSNAAGRRRLLVLDEFKTEKRISRMFYIMTFFFLALWG
PYLVACYWRVFARGPVVPGGYLTAAVWMSFAQAGVNPFICIFSNRELRRC
FSTTLLYCRKSRLPREPYCVI
>Stegastes_partitus_sreb3a
MVLLGLIICISLVGNLVVSLLVLRDRTLHKAPYYFLLDLCLADTIRSAIC
FPFVLVSIKNGSAWTYSVLSCKVVAFMAVLFCFHAAFMLFCISVTRYMAI
AHHRFYSKRMTFWTCVAVVCMVWTLSVAMAFPPVFDVGTYKFIREEDQCI
FEHRYFKANDTLGFMLMLAVLILATHVVYMKLLLFEYKHRKMKPVQMVPA
ISQNWTFHGPGATGQAAANWIAGFGRGPMPPTLLGIRQNLHNQNRRLLAM
EEFKAEKQLGRMFYVITLLFLVLWSPYIVACYWRVFVKACTIPHRYLSTT
VWMSFAQAGVNPIVCFFLNKDLKKGLLSHLPACCRTKPHLPREPYCVM
>Stegastes_partitus_sreb3b
MVRIKHVVSGCGPQYCTGISATDVSAYFKLVFLGLIICVSLVGNLLVSLL
VLRDRTLHKAPYFFLLDLCLADAVRSAACFPFVLVSVHNSSAWTYSALSC
KVVAFMAVLFCFHAAFMLFCVAVTRYLAIAHHRFYAKRMTIWTCAAIICM
VWTLAVAMAFPPVFDVGTYKFIRDEDQCIFEHRYLKTNDTLGFMLMLAVV
VLATHGFYAKLLLFEYRHRKMKPVQLVPAISQNWTFHGPGATGQAAANWI
AGFGRGPMPPTLLGIRQNLHNQHRRLLGMEEVRSERRLGRMFYTITLLFL
VLWAPYIVACFWRVFVKSCTIPHRYLSITVWMSFAQAGVNPIFCLLLNED
LRKVLRAHLPTYWRTKQHLPQDEAYCIM
>Parambassis_ranga_sreb1
MANTSEFGESSPSLQNYASTASAVKLASLGLIMGISLLGNASLSLLLLKD
SSLHRAPYYFLLDLCLADVVRSAVCFPFVMASISGGSAWPYSALSCKIVA
FMSVLFCFHVAFLLFCVSVTRYMAIAHHRFYSKRMNLCTCVAVICMVWTL
SVAMAFPPVFDVGTYKFIREEEQCIFEHRYVKANDTLGFMLMLAVIVGTT
HVVYIKMLCFVYDHRKMKPAQLVPAISQNWTFHGPGATGQAAANWIAGFG
RGPTPPTLVGIRQASHPGNRRLLVLDEFKMEKRIGKMYYMITLTFLILWA
PYISACYLRIFVRGASVPQLYLSAAVWMSFAQAGANPIISFLFNKELRMR
LRACFSCCLGTQTPMEPYCVI
>Parambassis_ranga_sreb2
MIPPPSMANYSHAGDHTILQNVSPLATFLKLTSLGFIIGVGVVGNLLISI
LLVKDKSLHRAPYYFLLDLCASDILRSAICFPFVFTSVKNGSAWTYGTLT
CKVIAFLGVLSCFHTAFMLFCVSVTRYLAIAHHRFYTKRLTFWTCLAVIC
MVWTLSVAMAFPPVLDVGTYSFIREEDQCTFQHRSFRANDSLGFMLLLAL
ILLATQLVYLKLIFFVHDRRKMKPVQFVPAVSQNWTFHGPGASGQAAANW
LAGFGRGPTPPTLLGIRQNSNAAGRRRLLVLDEFKTEKRISRMFYIMTFF
FLALWGPYLVACYWRVFARGPVVPGGYLTAAVWMSFAQAGVNPFICIFSN
RELRRCFSTTLLYCRKSRLPREPYCVI
>Parambassis_ranga_sreb3a
MANGNDSSEEPAGPMAAVVATAGGMVAESSSSAVSTYVKLVLLGLIICIS
LVGNLIVSLLVLRDRALHKAPYYFLLDLCLADTIRSAICFPFVLVSIKNG
SAWTYSVLSCKVVAFMAVLFCFHAAFMLFCISVTRYMAIAHHRFYSKRMT
FWTCVAVVCMVWTLSVAMAFPPVFDVGTYKFIREEDQCIFEHRYFKANDT
LGFMLMLAVLILATHVVYMKLLLFEYKHRKMKPVQMVPAISQNWTFHGPG
ATGQAAANWIAGFGRGPMPPTLLGIRQNLHNQNRRLLGMEEFKAEKQLGR
MFYVITLLFLVLWSPYIVACYWRVFVKACTIPHRYLSTTVWMSFAQAGVN
PIVCFFLNKDLKKGLLSHLPACCRTKPHLPREPYCVM
>Parambassis_ranga_sreb3b
MLCIYWPTLKRPTQTGTTVNSGGISATDVSAYFKLVFLGLIICVSLVGNL
LVSLLVLRDRTLHKAPYFFLLDLCLADAVRSAACFPFVLVSVHNSSAWTY
SALSCKVVAFMAVLFCFHAAFMLFCVAVTRYLAIAHHRFYAKRMTIWTCA
AIICMVWTLAIAMAFPPVFDVGTYKFIRDEDQCIFEHRYLKTNDTLGFML
MLAVVVLATHGFYAKLLLFEYRHRKMKPVQLVPAISQNWTFHGPGATGQA
AANWIAGFGRGPMPPTLLGIRQNLHNQHRRLLGMEEVRSERRLGRMFYTI
TLLFLVLWTPYIVACFWRVFVKSCTIPHRYLSITVWMSFAQAGVNPIFCL
LLNEDLRKVLRAHLPTYWRTKQHLPQDEAYCIM
>Neogobius_melanostomus_sreb1
LPPPHGSFAESSASLQSYASSASAVKLASLGLITAVSLLGNTSLCALLLK
DSSLHRAPYYFLLDLCVADVLRSIMCFPFVMASIGSSGSWPYTVLSCKLV
AFASVVTRYMAIAHHRFYSKRMNLCTCVAVICMVWTLSVAMAFPPVFDVG
TYKFIREEEQCTFEHRYLKANDTLGFMLMLAVIVGTTHVVYVKMLCFVYD
HRKMKPAQLVPAISQNWTFHGPGATGQAAANWIAGFGRGPTPPTLVGIRQ
ATHQANRRLLVLDEFKMEKRISRMYYIITLTFLFLWAPYISACFLRIFVK
GVSVPPLYLTAAVWMSFAQAGATPIVSFLFNRELRRALRACLPCCLASQT
PMEPYYAI
>Neogobius_melanostomus_sreb3b
MANQSFAIDGISATNVSAYFKLVFLGLIICVSLVGNLLVSLLVLRDRTLH
KAPYFFLLDLCLADAVRSAACFPFVLVSVHNSSAWTYSALSCKVVAFMAV
LFCFHAAFMLFCVAVTRYLAIAHHRFYAKRMTIWTCAAIICMVWTLAVAM
AFPPVFDVGTYKFIRDEDQCIFEHRYLKTNDTLGFMLMLAVVVLATHGFY
AKLLLFEYRHRKMKPVQLVPAISQNWTFHGPGATGQAAANWIAGFGRGPM
PPTLLGIRQNLHNQHRRLLGMEEVRSERRLGRMFYTITLLFLVLWAPYII
ACFWRVFVKSCSIPHKYLSITVWMSFAQAGVNPIFCLLLNEDLRKVLRAH
LPTYWRTKQHLPQDEAYCIM
>Sphaeramia_orbicularis_sreb1
MANTSAFGESSPSFHNYASTASAVKLASLGLIMAISLLGNAALSLLLLKD
SSLHKAPYYFLLDLCAADVVRSAVCFPFVMASIGGGSSWPYSALSCKIVA
FMSVLFCFHVAFLLFCVSVTRYMAIAHHRFYSKRMNLCTCVAVICMVWTL
SVAMAFPPVFDVGTYKFIREEEQCIFEHRYVKANDTLGFMLMLAVIVGTT
HVVYIKMLCFVYDHRKMKPAQLVPAISQNWTFHGPGATGQAAANWIAGFG
RGPTPPTLVGIRQATHPGNRRLLVLDEFKMEKRIGKMYYMITLTFLILWA
PYICACYVRIFVRGAPVPQLYLTAAVWMSFAQAGANPIVSFLFNKELRMR
LRACFPCCLGTQTPMEPYCAI
>Sphaeramia_orbicularis_sreb2
MIPPPSMANYSHAGDHTILQNVSPLATFLKLTSLGFIIGVGVVGNLLISI
LLVKDKSLHRAPYYFLLDLCASDILRSAICFPFVFTSVKNGSAWTYGTLT
CKVIAFLGVLSCFHTAFMLFCVSVTRYLAIAHHRFYTKRLTFWTCLAVIC
MVWTLSVAMAFPPVLDVGTYSFIREEDQCTFQHRSFRANDSLGFMLLLAL
ILLATQLVYLKLIFFVHDRRKMKPVQFVPAVSQNWTFHGPGASGQAAANW
LAGFGRGPTPPTLLGIRQNSNAAGRRRLLVLDEFKTEKRISRMFYIMTFF
FLALWGPYLVACYWRVFARGPVVPGGYLTAAVWMSFAQAGVNPFICIFSN
RELRRCFSTTLLYCRKSRLPREPYCVI
>Sphaeramia_orbicularis_sreb3a
MATGNESSEGPGGAMAAVVATTGGMIVESPSSAVSTYIKLVLLGLIICIS
LVGNLVVSLLVLRDRALHKAPYYFLLDLCLADTIRSAICFPFVLVSIKNG
SAWTYSVLSCKVVAFMAVLFCFHAAFMLFCISVTRYMAIAHHRFYSKRMT
FWTCVAVVCMVWTLSVAMAFPPVFDVGTYKFIREEDQCIFEHRYFKANDT
LGFMLMLAVLILATHVVYMKLLLFEYKHRKMKPVQMVPAISQNWTFHGPG
ATGQAAANWIAGFGRGPMPPTLLGIRQNLHNQNRRLLGMEEFKAEKQLGR
MFYVITLLFLVLWSPYIVACYWRVFVKACTIPHRYLSTTVWMSFAQAGVN
PIVCFFLNKDLKKGLLSYLPACCRTKPHLPREPYCVM
>Sphaeramia_orbicularis_sreb3b
MHTYTGQQKERISATDVSAYFKLVFLGLIICVSLVGNLLVSVLVLRDRTL
HKAPYFFLLDLCLADAVRSAACFPFVLVSVHNSSAWTYSALSCKVVAFMA
VLFCFHAAFMLFCVAVTRYLAIAHHRFYAKRMTIWTCAAIICMVWTLAVA
MAFPPVFDVGTYKFIRDEDQCIFEHRYLKTNDTLGFMLMLAVVVLATHGF
YAKLLLFEYRHRKMKPVQLVPAISQNWTFHGPGATGQAAANWIAGFGRGP
MPPTLLGIRQNLHNQHRRLLGMEEVRSERRLGRMFYTITLLFLVLWAPYI
VACFWRVFVKSCAIPHRYLSITVWMSFAQAGVNPIFCLLLNEDLRKVLRA
HLPTYWRTKQHLPQDEAYCIM
>Oryzias_latipes_HdrR_sreb2
MIPPPSMANYSHAGDHTILQNVSPLATFLKLTSLGFIIGVGVVGNLLISI
LLVKDKSLHRAPYYFLLDLCASDILRSAICFPFVFTSVKNGSAWTYGTLT
CKVIAFLGVLSCFHTAFMLFCVSVTRYLAIAHHRFYTKRLTFWTCLAVIC
MVWTLSVAMAFPPVLDVGTYSFIREEDQCTFQHRSFRANDSLGFMLLLAL
ILLATQLVYLKLIFFVHDRRKMKPVQFVPAVSQNWTFHGPGASGQAAANW
LAGFGRGPTPPTLLGIRQNSNAAGRRRLLVLDEFKTEKRISRMFYIMTFF
FLALWGPYLVACYWRVFARGPVVPGGYLTAAVWMSFAQAGVNPFICIFSN
RELRRCFSTTLLYCRKSRLPREPYCVI
>Oryzias_latipes_HdrR_sreb3a
MANGSESSEVLVEPMAAVVATAAGMLPESSSSTVSTYIKLVLLGLIIFIS
LMGNLMVSLLVLRNRMLHKAPYYFLLDLCLADTIRSAICFPFVLVSIKNG
SAWTYSVLSCKVVAFMAVLFCFHAAFMLFCISVTRYMAIAHYRFYTKRMT
FWTCVAVVCMVWTLSVAMAFPPVFDVGTYKFIREEDQCIFEHRYFKANDT
LGFMLMLAVLILATHVVYMKLLLFEYKHRKMKPVQMVPAISQNWTFHGPG
ATGQAAANWIAGFGRGPMPPTLLGIRQNLHNQNRRLLGMEEFKVEKQLGR
MFYVITLLFLLLWSPYIVACYWRVFVKACTIPHRYLSTTVWMSFAQAGVN
PIVCFFLNKDLKKGLLSHLPACCRTKPHLPREPYCVM
>Oryzias_latipes_HdrR_sreb3b
MLPYLFCALNGSDPTLISGGISSTDLSAYFKLIFLGLIICISLVGNLLIS
MLVLRDRTLHKAPYFFLLDLCLADAVRSAACFPFVLVSVHNSSAWTYSAL
SCKVVAFMAVLFCFHAAFMLFCVAVTRYLAIAHHRFYAKRMTIWTCAAII
CMVWTLAVAMAFPPVFDVGTYKFIRDEDQCIFEHRYLKTNDTLGFMLMLA
VVVLATHGFYAKLLLFEYRHRKMKPVQLVPAISQNWTFHGPGATGQAAAN
WIAGFGRGPMPPTLLGIRQNLHNQHRRLLGMEEVRSERRLGRMFYTITLL
FLVLWAPYIVACFWRVFVRSCTIPHRYLSITVWMSFAQAGVNPIFCLLLN
EDLRKVLRAHLPTYWRTKQHLPQDEAYCIM
>Oryzias_latipes_HNI_sreb2
MIPPPSMANYSHAGDHTILQNVSPLATFLKLTSLGFIIGVGVVGNLLISI
LLVKDKSLHRAPYYFLLDLCASDILRSAICFPFVFTSVKNGSAWTYGTLT
CKVIAFLGVLSCFHTAFMLFCVSVTRYLAIAHHRFYTKRLTFWTCLAVIC
MVWTLSVAMAFPPVLDVGTYSFIREEDQCTFQHRSFRANDSLGFMLLLAL
ILLATQLVYLKLIFFVHDRRKMKPVQFVPAVSQNWTFHGPGASGQAAANW
LAGFGRGPTPPTLLGIRQNSNAAGRRRLLVLDEFKTEKRISRMFYIMTFF
FLALWGPYLVACYWRVFARGPVVPGGYLTAAVWMSFAQAGVNPFICIFSN
RELRRCFSTTLLYCRKSRLPREPYCVI
>Oryzias_HNI_latipes_sreb3a
MIIFISLMGNQMVSLLVLRNRMLHKAPYYFLLDLCLADTIRSAICFPFVL
VSIKNGSAWTYSVLSCKVVAFMAVLFCFHAAFMLFCISVTRYMAIAHYRF
YTKRMTFWTCVAVVCMVWTLSVAMAFPPVFDVGTYKFIREEDQCIFEHRY
FKANDTLGFMLMLAVLILATHVVYMKLLLFEYKHRKMKPVQLVPAISQNW
TFHGPGATGQAAANWIAGFGRGPMPPTLLGIRQNLHNQNRRLLGMEEFKV
EKQLGRMFYVITLLFLLLWSPYIVACYWRVFVKACTIPHRYLSTTVWMSF
AQAGVNPIVCFFLNKDLKKGLLSHLPACCRTKPHLPREPYFVM
>Oryzias_latipes_HNI_sreb3b
MLPYSFCALNGSDPTLISGGISSTDLSAYFKLIFLGLIICISLVGNLLIS
MLVLRDRTLHKAPYFFLLDLCLADAVRSAACFPFVLVSVHNSSAWTYSAL
SCKVVAFMAVLFCFHAAFMLFCVAVTRYLAIAHHRFYAKRMTIWTCAAII
CMVWTLAVAMAFPPVFDVGTYKFIRDEDQCIFEHRYLKTNDTLGFMLMLA
VVVLATHGFYAKLLLFEYRHRKMKPVQLVPAISQNWTFHGPGATGQAAAN
WIAGFGRGPMPPTLLGIRQNLHNQHRRLLGMEEVRSERRLGRMFYTITLL
FLVLWAPYIVACFWRVFVRSCTIPHRYLSITVWMSFAQAGVNPIFCLLLN
EDLRKVLRAHLPTYWRTKQHLPQDEAYCIM
>Oryzias_latipes_HSOK_sreb2
MANYSHAGDHTILQNVSPLATFLKLTSLGFIIGVGVVGNLLISILLVKDK
SLHRAPYYFLLDLCASDILRSAICFPFVFTSVKNGSAWTYGTLTCKVIAF
LGVLSCFHTAFMLFCVSVTRYLAIAHHRFYTKRLTFWTCLAVICMVWTLS
VAMAFPPVLDVGTYSFIREEDQCTFQHRSFRANDSLGFMLLLALILLATQ
LVYLKLIFFVHDRRKMKPVQFVPAVSQNWTFHGPGASGQAAANWLAGFGR
GPTPPTLLGIRQNSNAAGRRRLLVLDEFKTEKRISRMFYIMTFFFLALWG
PYLVACYWRVFARGPVVPGGYLTAAVWMSFAQAGVNPFICIFSNRELRRC
FSTTLLYCRKSRLPREPYCVI
>Oryzias_latipes_HSOK_sreb3a
MANGSESSEVLVEPMAAVVATAAGMLPESSSSTVSTYIKLVLLGLIIFIS
LMGNLMVSLLVLRNRMLHKAPYYFLLDLCLADTIRSAICFPFVLVSIKNG
SAWTYSVLSCKVVAFMAVLFCFHAAFMLFCISVTRYMAIAHYRFYTKRMT
FWTCVAVVCMVWTLSVAMAFPPVFDVGTYKFIREEDQCIFEHRYFKANDT
LGFMLMLAVLILATHVVYMKLLLFEYKHRKMKPVQLVPAISQNWTFHGPG
ATGQAAANWIAGFGRGPMPPTLLGIRQNLHNQNRRLLGMEEFKVEKQLGR
MFYVITLLFLLLWSPYIVACYWRVFVKACTIPHRYLSTTVWMSFAQAGVN
PIVCFFLNKDLKKGLLSHLPACCRTKPHLPREPYCVM
>Oryzias_latipes_HSOK_sreb3b
MTNQSFAIDGPGSLLAVLASQSGLARSSSSSDSSSSGGISSTDLSAYFKL
IFLGLIICISLVGNLLISMLVLRDRTLHKAPYFFLLDLCLADAVRSAACF
PFVLVSVHNSSAWTYSALSCKVVAFMAVLFCFHAAFMLFCVAVTRYLAIA
HHRFYAKRMTIWTCAAIICMVWTLAVAMAFPPVFDVGTYKFIRDEDQCIF
EHRYLKTNDTLGFMLMLAVVVLATHGFYAKLLLFEYRHRKMKPVQLVPAI
SQNWTFHGPGATGQAAANWIAGFGRGPMPPTLLGIRQNLHNQHRRLLGME
EVRSERRLGRMFYTITLLFLVLWAPYIVACFWRVFVRSCTIPHRYLSITV
WMSFAQAGVNPIFCLLLNEDLRKVLRAHLPTYWRTKQHLPQDEAYCIM
>Oryzias_melastigma_sreb2
MANYSHAGDHTILQNVSPLATFLKLTSLGFIIGVGVVGNLLISILLVKDK
SLHRAPYYFLLDLCASDILRSAICFPFVFTSVKNGSAWTYGTLTCKVIAF
LGVLSCFHTAFMLFCVSVTRYLAIAHHRFYTKRLTFWTCLAVICMVWTLS
VAMAFPPVLDVGTYSFIREEDQCTFQHRSFRANDSLGFMLLLALILLATQ
LVYLKLIFFVHDRRKMKPVQFVPAVSQNWTFHGPGASGQAAANWLAGFGR
GPTPPTLLGIRQNSNAAGRRRLLVLDEFKTEKRISRMFYIMTFFFLALWG
PYLVACYWRVFARGPVVPGGYLTAAVWMSFAQAGVNPFICIFSNRELRRC
FSTTLLYCRKSRLPREPYCVI
>Oryzias_melastigma_sreb3a
MANGSESSEVLVEPTAVAVATAAGMLPDSSSSTVSTYIKLVLLGLIIFLS
LMGNLMVSLLVLRNRMLHKAPYYFLLDLCLADTIRSAICFPFVLVSIKNG
SAWTYSVLSCKVVAFMAVLFCFHAAFMLFCISVTRYMAIAHYRFYTKRMT
FWTCVAVVCMVWTLSVAMAFPPVFDVGTYKFIREEDQCIFEHRYFKANDT
LGFMLMLAVLILATHVVYMKLLLFEYKHRKMKPVQLVPAISQNWTFHGPG
ATGQAAANWIAGFGRGPMPPTLLGIRQNLHNQNRRLLGMEEFKVEKQLGR
MFYVITLLFLLLWSPYIVACYWRVFVKACTIPHRYLSTTVWMSFAQAGVN
PIVCFFLNKDLKKGLLSHLPACCRTKPHLPPEPYCVM
>Oryzias_melastigma_sreb3b
MTNQSFAIDGPGGLVAMAAFHGGIGTRSSSSDNSSSTGISSTDLSAYFKL
IFLGLIICVSLVGNLLISMLVLRDRTLHKAPYFFLLDLCLADAVRSAACF
PFVLVSVHNSSAWTYSALSCKVVAFMAVLFCFHAAFMLFCVAVTRYLAIA
HHRFYAKRMTIWTCAAIICMVWTLAVAMAFPPVFDVGTYKFISDEDQCIF
EHRYLKNNDTLGFMLMLAVVVLATHGFYAKLLLFEYRHRKMKPVQLVPAI
SQNWTFHGPGATGQAAANWIAGFGRGPMPPTLLGIRQNLHNQHRRLLGME
EVRSERRLGRMFYTITLLFLVLWAPYIVACFWRVFVQSCTIPHRYLSITV
WMSFAQAGVNPIFCLLLNEDLRKVLRAHLPTYWRTKQHLPQDEAYCIM
>Fundulus_heteroclitus_sreb1
MLPPPCLTSSASFHSYASTASAVKLASLGLITGTSLLGNASLSLLLLRDR
SLHKAPYYFLLDLCLADVLRSAVCFPFVMASIGAGSAWPYGALSCKIVAF
MSVLFCFHVAFLLFCVSVTRYMAIAHHRFYSKRMNLCTCVAVICMVWTLS
AAMAFPPVFDVGTYKFIREEEQCTFEHRYVKSNDTLGFMLMLLVIVGTTH
VVYIKMLCFVYDHRKMKPAQMVPAISQNWTFHGPGATGQAAANWIAGFGR
GPTPPTLVGIRQASHPGNRRLLVLDEFKTEKRIGKMYYLITLSFLVLWAP
YISACYLRILVRGAPVPELHLTAAVWMSFAQAGANPIISFMFNKELRMRL
RACFSCCLGTQTPMEPYCVI
>Fundulus_heteroclitus_sreb2
MANYSHAGDHTILQNVSPLATFLKLTSLGFIIGVGVVGNLLISILLVKDK
SLHRAPYYFLLDLCASDILRSAICFPFVFTSVKNGSAWTYGTLTCKVIAF
LGVLSCFHTAFMLFCVSVTRYLAIAHHRFYTKRLTFWTCLAVICMVWTLS
VAMAFPPVLDVGTYSFIREEDQCTFQHRSFRANDSLGFMLLLALILLATQ
LVYLKLIFFVHDRRKMKPVQFVPAVSQNWTFHGPGASGQAAANWLAGFGR
GPTPPTLLGIRQNSNAAGRRRLLVLDEFKTEKRISRMFYIMTFFFLALWG
PYLVACYWRVFARGPVVPGGYLTAAVWMSFAQAGVNPFICIFSNRELRRC
FSTTLLYCRKSRLPREPYCVI
>Fundulus_heteroclitus_sreb3b
MQQITGDPQPSRTPERDVSAYFKLVFLGLIICVSLVGNLLVSMLVLRDRT
LHKAPYFFLLDLCLADAVRSAACFPFVLVSVHNSSAWTYSALSCKVVAFM
AVLFCFHAAFMLFCVAVTRYLAIAHHRFYAKRMTIWTCAAIICMVWTLAV
AMAFPPVFDVGTYKFIRDEDQCIFEHRYLKTNDTLGFMLMLAVVVLATHG
FYAKLLLFEYRHRKMKPVQLVPAISQNWTFHGPGATGQAAANWIAGFGRG
PMPPTLLGIRQNLHNQHRRLLGMEEVRSERRLGRMFYTITLLFLVLWAPY
IVACFWRVFVKSCAIPHRYLSITVWMSFAQAGVNPIFCLLLNEDLRKVLR
AHLPTYWRTKQHLPQDEAYCIM
>Cyprinodon_variegatus_sreb1
MANTSEFGESSASFHGYASTASALKLASLGLIMAMSLLGNASLSLLLLKD
SSLHKAPYFFLLDLCVADVLRSAVCFPLVMASIGAGSAWPYGALSCKIVA
FMSVLFCFHVAFLLFCVSVTRYMAIAHHRFYSKRVNLCTCVAVICMVWTL
SVAMAFPPVFDVGTYKFIREEEQCTFEHRYVKSNDTLGFMLMLVVIVGTT
HVVYIKMLCFVYDHRKMKPAQLVPAISQNWTFHGPGATGQAAANWIAGFG
RGPTPPTLVGIRQASHLGNRRLLVLDEFKTEKRIGKMFYLITLAFLILWA
PYISACYLRIFVRGAPVPELHLTAAVWMSFAQAGANPIISFMFNRELRMR
LRACFSCCLGTQTPMEPYCVI
>Cyprinodon_variegatus_sreb2
MANYSHAGDHTILQNVSPLATFLKLTSLGFIIGVGVVGNLLISILLVKDK
SLHRAPYYFLLDLCASDILRSAICFPFVFTSVKNGSAWTYGTLTCKVIAF
LGVLSCFHTAFMLFCVSVTRYLAIAHHRFYTKRLTFWTCLAVICMVWTLS
VAMAFPPVLDVGTYSFIREEDQCTFQHRSFRANDSLGFMLLLALILLATQ
LVYLKLIFFVHDRRKMKPVQFVPAVSQNWTFHGPGASGQAAANWLAGFGR
GPTPPTLLGIRQNSNAAGRRRLLVLDEFKTEKRISRMFYIMTFFFLALWG
PYLVACYWRVFARGPAVPGGYLTAAVWMSFAQAGVNPFICIFSNRELRRC
FSTTLLYCRKSRLPREPYCVI
>Cyprinodon_variegatus_sreb3b
MANQSFAIDGPGSLLAVLASQSGLAKGGSSSSSNDGSSNSGGITATDVSA
[truncated: 468 more rows]
